# Supplementary material for: Exosomal Small RNA Sequencing Profiles in Plasma from Subjects with Latent Mycobacterium tuberculosis Infection
Source: Microorganisms. 2024 Jul 12;12(7):1417. doi: 10.3390/microorganisms12071417 (PMC11278582; doi:10.3390/microorganisms12071417)
Supplement: Supplementary file 1 [file microorganisms-12-01417-s001.zip]

Archive with 5 entries (5 files):
- TABLE S1.pdf
- TABLE S2.XLSX
- TABLE S3.xlsx
- TABLE S4.xlsx
- TABLE S5.xlsx
