# Supplementary material for: Exosomal Small RNA Sequencing Profiles in Plasma from Subjects with Latent Mycobacterium tuberculosis Infection
Source: Microorganisms. 2024 Jul 12;12(7):1417. doi: 10.3390/microorganisms12071417 (PMC11278582; doi:10.3390/microorganisms12071417)
Supplement: Supplementary file 1 [file microorganisms-12-01417-s001.zip › TABLE S2.XLSX]

## Sheet: Sheet1
TABLE S2. Profile of the differential expressed miRNAs
	miRNA	pre-miRNA
hsa-let-7e-3p	CUAUACGGCCUCCUAGCUUUCC	cccgggcugagguaggagguuguauaguugaggaggacacccaaggagaucacuauacggccuccuagcuuuccccagg
hsa-miR-1283	UCUACAAAGGAAAGCGCUUUCU	cucaagcugugagucuacaaaggaaagcgcuuucuguugucugaaagaaaagaaaucgcuucccuuuggaguguuacgguuugagaa
hsa-miR-1306-5p	CCACCUCCCCUGCAAACGUCCA	gugagcagucuccaccaccuccccugcaaacguccaguggugcagagguaauggacguuggcucugguggugauggacaguccga
hsa-miR-142-5p	CAUAAAGUAGAAAGCACUACU	gacagugcagucacccauaaaguagaaagcacuacuaacagcacuggaggguguaguguuuccuacuuuauggaugaguguacugug
hsa-miR-363-5p	CGGGUGGAUCACGAUGCAAUUU	uguugucggguggaucacgaugcaauuuugaugaguaucauaggagaaaaauugcacgguauccaucuguaaacc
hsa-miR-374a-5p	UUAUAAUACAACCUGAUAAGUG	uacaucggccauuauaauacaaccugauaaguguuauagcacuuaucagauuguauuguaauugucugugua
hsa-miR-4654	UGUGGGAUCUGGAGGCAUCUGG	cuggcugguugugggaucuggaggcaucugggguuggaaugugaccccagucuccuuuucccucaucaucugccag
hsa-miR-522-3p	AAAAUGGUUCCCUUUAGAGUGU	ucucaggcugugucccucuagagggaagcgcuuucuguugucugaaagaaaagaaaaugguucccuuuagaguguuacgcuuugaga
hsa-miR-582-5p	UUACAGUUGUUCAACCAGUUACU	aucugugcucuuugauuacaguuguucaaccaguuacuaaucuaacuaauuguaacugguugaacaacugaacccaaagggugcaaaguagaaacauu
hsa-let-7a-5p	UGAGGUAGUAGGUUGUAUAGUU	gggugagguaguagguuguauaguuuggggcucugcccugcuaugggauaacuauacaaucuacugucuuuccu
hsa-miR-7850-5p	GUUUGGACAUAGUGUGGCUGG	ggucagaaguuuggacauaguguggcuggguccucugugcagggucuuacccagccacacuacauccaaacuucugacc
