# Supplementary material for: Exosomal Small RNA Sequencing Profiles in Plasma from Subjects with Latent Mycobacterium tuberculosis Infection
Source: Microorganisms. 2024 Jul 12;12(7):1417. doi: 10.3390/microorganisms12071417 (PMC11278582; doi:10.3390/microorganisms12071417)
Supplement: Supplementary file 1 [file microorganisms-12-01417-s001.zip › TABLE S3.xlsx]

## Sheet: TargetScanHuman_8.0
TABLE S3： Prediction results of target genes for miR-7850-5p
miRNA	Gene name	Gene ID	Cumulative weighted context++ score	Total context++ score
hsa-miR-7850-5p	CYSTM1	ENST00000261811.4	-0.95	-0.95
hsa-miR-7850-5p	PSORS1C1	ENST00000259881.9	-0.66	-0.66
hsa-miR-7850-5p	COX8C	ENST00000342144.2	-0.63	-0.63
hsa-miR-7850-5p	RP11-47I22.3	ENST00000556569.1	-0.62	-0.62
hsa-miR-7850-5p	C11orf82	ENST00000528759.1	-0.51	-0.51
hsa-miR-7850-5p	C16orf74	ENST00000602583.1	-0.51	-0.51
hsa-miR-7850-5p	PSG3	ENST00000327495.5	-0.51	-0.51
hsa-miR-7850-5p	C2orf43	ENST00000440866.2	-0.5	-0.5
hsa-miR-7850-5p	PRPF18	ENST00000378572.3	-0.49	-0.51
hsa-miR-7850-5p	TMEM233	ENST00000426426.1	-0.49	-0.49
hsa-miR-7850-5p	CPLX4	ENST00000299721.3	-0.48	-0.48
hsa-miR-7850-5p	TSHZ2	ENST00000371497.5	-0.47	-0.47
hsa-miR-7850-5p	SFR1	ENST00000369729.3	-0.47	-0.59
hsa-miR-7850-5p	PALMD	ENST00000263174.4	-0.44	-0.44
hsa-miR-7850-5p	PSG11	ENST00000401740.1	-0.42	-0.42
hsa-miR-7850-5p	KCNK10	ENST00000340700.5	-0.42	-0.44
hsa-miR-7850-5p	RBP7	ENST00000294435.7	-0.41	-0.41
hsa-miR-7850-5p	RPS16	ENST00000599539.1	-0.41	-0.41
hsa-miR-7850-5p	NSMCE4A	ENST00000369023.3	-0.41	-0.41
hsa-miR-7850-5p	NSF	ENST00000225282.8	-0.41	-0.5
hsa-miR-7850-5p	PPCS	ENST00000372556.3	-0.41	-0.41
hsa-miR-7850-5p	DEFB4B	ENST00000318157.2	-0.4	-0.4
hsa-miR-7850-5p	TBXAS1	ENST00000411653.1	-0.4	-0.4
hsa-miR-7850-5p	CHP1	ENST00000334660.5	-0.4	-0.4
hsa-miR-7850-5p	MT-ATP6	ENST00000361899.2	-0.39	-0.39
hsa-miR-7850-5p	ANKRD29	ENST00000592179.1	-0.39	-0.4
hsa-miR-7850-5p	SERPINB3	ENST00000283752.5	-0.39	-0.39
hsa-miR-7850-5p	CLEC18C	ENST00000541793.2	-0.39	-0.39
hsa-miR-7850-5p	TSR1	ENST00000301364.5	-0.38	-0.39
hsa-miR-7850-5p	DEFB4A	ENST00000302247.2	-0.38	-0.38
hsa-miR-7850-5p	ATP5J	ENST00000400094.1	-0.38	-0.38
hsa-miR-7850-5p	CLEC18B	ENST00000339953.5	-0.37	-0.37
hsa-miR-7850-5p	PJA1	ENST00000374583.1	-0.37	-0.37
hsa-miR-7850-5p	CCL16	ENST00000293275.3	-0.37	-0.37
hsa-miR-7850-5p	POLR2C	ENST00000219252.5	-0.37	-0.37
hsa-miR-7850-5p	KRT8	ENST00000552551.1	-0.37	-0.37
hsa-miR-7850-5p	DMRTC1	ENST00000290273.5	-0.36	-0.36
hsa-miR-7850-5p	HIBCH	ENST00000392332.3	-0.35	-0.35
hsa-miR-7850-5p	GAP43	ENST00000305124.6	-0.35	-0.35
hsa-miR-7850-5p	ECT2L	ENST00000423192.1	-0.35	-0.35
hsa-miR-7850-5p	ANKRD45	ENST00000333279.2	-0.35	-0.35
hsa-miR-7850-5p	AP001579.1	ENST00000599569.1	-0.35	-0.35
hsa-miR-7850-5p	BARHL2	ENST00000370445.4	-0.35	-0.35
hsa-miR-7850-5p	TPSAB1	ENST00000338844.3	-0.34	-0.34
hsa-miR-7850-5p	RAB2B	ENST00000397762.1	-0.34	-0.36
hsa-miR-7850-5p	PIGA	ENST00000542278.1	-0.34	-0.34
hsa-miR-7850-5p	PLGLB1	ENST00000355705.3	-0.33	-0.33
hsa-miR-7850-5p	PLGLB2	ENST00000359481.4	-0.33	-0.33
hsa-miR-7850-5p	SEC11C	ENST00000588875.1	-0.33	-0.33
hsa-miR-7850-5p	SYNDIG1	ENST00000376862.3	-0.33	-0.33
hsa-miR-7850-5p	AL353791.1	ENST00000426179.1	-0.33	-0.33
hsa-miR-7850-5p	FABP2	ENST00000274024.3	-0.33	-0.33
hsa-miR-7850-5p	NFE2L3	ENST00000056233.3	-0.33	-0.42
hsa-miR-7850-5p	DMRTC1B	ENST00000373532.3	-0.32	-0.32
hsa-miR-7850-5p	OR4X2	ENST00000302329.3	-0.32	-0.32
hsa-miR-7850-5p	AC093677.1	ENST00000600169.1	-0.32	-0.32
hsa-miR-7850-5p	LHX1	ENST00000254457.5	-0.32	-0.32
hsa-miR-7850-5p	CDKN2AIP	ENST00000302350.4	-0.32	-0.32
hsa-miR-7850-5p	COL4A1	ENST00000375820.4	-0.32	-0.33
hsa-miR-7850-5p	C1orf168	ENST00000343433.6	-0.32	-0.32
hsa-miR-7850-5p	HIGD1A	ENST00000321331.7	-0.31	-0.33
hsa-miR-7850-5p	NBPF11	ENST00000604938.1	-0.31	-0.31
hsa-miR-7850-5p	AL138847.1	ENST00000593719.1	-0.31	-0.31
hsa-miR-7850-5p	LYZL2	ENST00000375318.2	-0.3	-0.3
hsa-miR-7850-5p	CREB3	ENST00000353704.2	-0.3	-0.3
hsa-miR-7850-5p	PCNA	ENST00000379143.5	-0.3	-0.3
hsa-miR-7850-5p	LYZL1	ENST00000375500.3	-0.3	-0.3
hsa-miR-7850-5p	AMBP	ENST00000265132.3	-0.29	-0.29
hsa-miR-7850-5p	AL009178.1	ENST00000597278.1	-0.29	-0.29
hsa-miR-7850-5p	C11orf72	ENST00000333139.3	-0.29	-0.29
hsa-miR-7850-5p	FAM189B	ENST00000350210.2	-0.29	-0.29
hsa-miR-7850-5p	RHAG	ENST00000371175.4	-0.28	-0.28
hsa-miR-7850-5p	NBPF12	ENST00000446760.2	-0.28	-0.28
hsa-miR-7850-5p	LYAR	ENST00000343470.4	-0.28	-0.28
hsa-miR-7850-5p	KIF2B	ENST00000268919.4	-0.28	-0.28
hsa-miR-7850-5p	RGS2	ENST00000235382.5	-0.28	-0.28
hsa-miR-7850-5p	ZNF561	ENST00000326044.5	-0.28	-0.29
hsa-miR-7850-5p	NAP1L6	ENST00000373518.1	-0.28	-0.28
hsa-miR-7850-5p	YARS2	ENST00000324868.8	-0.28	-0.28
hsa-miR-7850-5p	PMP22	ENST00000395938.2	-0.27	-0.27
hsa-miR-7850-5p	KCNK15	ENST00000372861.3	-0.27	-0.33
hsa-miR-7850-5p	ARHGEF28	ENST00000426542.2	-0.27	-0.27
hsa-miR-7850-5p	TP53	ENST00000420246.2	-0.27	-0.27
hsa-miR-7850-5p	LIX1	ENST00000274382.4	-0.26	-0.26
hsa-miR-7850-5p	ITGB1BP2	ENST00000373829.3	-0.26	-0.26
hsa-miR-7850-5p	CACNG3	ENST00000005284.3	-0.26	-0.26
hsa-miR-7850-5p	GABRG2	ENST00000356592.3	-0.26	-0.26
hsa-miR-7850-5p	CLEC1B	ENST00000428126.2	-0.26	-0.26
hsa-miR-7850-5p	RERG	ENST00000256953.2	-0.26	-0.28
hsa-miR-7850-5p	TNK1	ENST00000570896.1	-0.26	-0.4
hsa-miR-7850-5p	ACSS3	ENST00000548058.1	-0.26	-0.44
hsa-miR-7850-5p	PNRC2	ENST00000334351.7	-0.26	-0.26
hsa-miR-7850-5p	CTXN2	ENST00000417307.2	-0.26	-0.26
hsa-miR-7850-5p	MSL3	ENST00000312196.4	-0.25	-0.25
hsa-miR-7850-5p	IDNK	ENST00000405990.3	-0.25	-0.25
hsa-miR-7850-5p	BNIP3	ENST00000368636.4	-0.25	-0.28
hsa-miR-7850-5p	METTL18	ENST00000303469.2	-0.25	-0.25
hsa-miR-7850-5p	AL033381.1	ENST00000314040.1	-0.25	-0.25
hsa-miR-7850-5p	BCL2L1	ENST00000376062.2	-0.25	-0.25
hsa-miR-7850-5p	PI4K2B	ENST00000264864.6	-0.25	-0.26
hsa-miR-7850-5p	MFAP3L	ENST00000393704.3	-0.25	-0.26
hsa-miR-7850-5p	MEX3C	ENST00000592416.1	-0.25	-0.25
hsa-miR-7850-5p	F11	ENST00000264692.4	-0.25	-0.25
hsa-miR-7850-5p	ZNF678	ENST00000343776.5	-0.25	-0.25
hsa-miR-7850-5p	KRTAP4-12	ENST00000394014.1	-0.25	-0.25
hsa-miR-7850-5p	AZGP1	ENST00000411734.1	-0.24	-0.24
hsa-miR-7850-5p	VIP	ENST00000367244.3	-0.24	-0.24
hsa-miR-7850-5p	FCGR1A	ENST00000369168.4	-0.24	-0.24
hsa-miR-7850-5p	PRAMEF2	ENST00000240189.2	-0.24	-0.24
hsa-miR-7850-5p	LAG3	ENST00000203629.2	-0.24	-0.24
hsa-miR-7850-5p	CLEC18A	ENST00000288040.6	-0.24	-0.24
hsa-miR-7850-5p	RP11-770J1.4	ENST00000532619.1	-0.24	-0.24
hsa-miR-7850-5p	ZNF664	ENST00000538932.2	-0.24	-0.24
hsa-miR-7850-5p	GATA6	ENST00000269216.3	-0.24	-0.36
hsa-miR-7850-5p	IL1F10	ENST00000393197.2	-0.24	-0.24
hsa-miR-7850-5p	DNAJC1	ENST00000376980.3	-0.24	-0.24
hsa-miR-7850-5p	DMRTC2	ENST00000269945.3	-0.23	-0.23
hsa-miR-7850-5p	CD163L1	ENST00000313599.3	-0.23	-0.23
hsa-miR-7850-5p	C19orf54	ENST00000470681.1	-0.23	-0.24
hsa-miR-7850-5p	RP11-363G10.2	ENST00000375625.3	-0.23	-0.23
hsa-miR-7850-5p	RP11-114H20.1	ENST00000375644.3	-0.23	-0.23
hsa-miR-7850-5p	BMP5	ENST00000370830.3	-0.23	-0.23
hsa-miR-7850-5p	SLC37A3	ENST00000447932.2	-0.23	-0.23
hsa-miR-7850-5p	PKD1L2	ENST00000531391.1	-0.23	-0.23
hsa-miR-7850-5p	SLC25A27	ENST00000371347.5	-0.23	-0.23
hsa-miR-7850-5p	CYSLTR1	ENST00000373304.3	-0.23	-0.23
hsa-miR-7850-5p	ST6GALNAC1	ENST00000156626.7	-0.23	-0.23
hsa-miR-7850-5p	CCL11	ENST00000305869.3	-0.23	-0.23
hsa-miR-7850-5p	MROH1	ENST00000423230.2	-0.22	-0.36
hsa-miR-7850-5p	ADORA2A	ENST00000337539.7	-0.22	-0.23
hsa-miR-7850-5p	TNFSF13B	ENST00000375887.4	-0.22	-0.22
hsa-miR-7850-5p	PPP1R2	ENST00000328432.3	-0.22	-0.22
hsa-miR-7850-5p	STYXL1	ENST00000360591.3	-0.22	-0.22
hsa-miR-7850-5p	NPIPB9	ENST00000357796.3	-0.22	-0.22
hsa-miR-7850-5p	PRR20E	ENST00000434815.1	-0.22	-0.22
hsa-miR-7850-5p	NPIPB6	ENST00000533640.1	-0.22	-0.22
hsa-miR-7850-5p	PRR20A	ENST00000377931.1	-0.22	-0.22
hsa-miR-7850-5p	DOLPP1	ENST00000540102.1	-0.22	-0.22
hsa-miR-7850-5p	PRR20C	ENST00000544357.2	-0.22	-0.22
hsa-miR-7850-5p	PRR20B	ENST00000377930.1	-0.22	-0.22
hsa-miR-7850-5p	PRR20D	ENST00000452123.3	-0.22	-0.22
hsa-miR-7850-5p	TMX4	ENST00000246024.2	-0.22	-0.27
hsa-miR-7850-5p	TMEM50A	ENST00000374358.4	-0.22	-0.24
hsa-miR-7850-5p	GCNT4	ENST00000322348.4	-0.22	-0.22
hsa-miR-7850-5p	GPD2	ENST00000540309.1	-0.22	-0.22
hsa-miR-7850-5p	PPM1B	ENST00000409432.3	-0.22	-0.22
hsa-miR-7850-5p	RCN2	ENST00000394885.3	-0.22	-0.23
hsa-miR-7850-5p	C5orf15	ENST00000231512.3	-0.22	-0.22
hsa-miR-7850-5p	H3F3B	ENST00000591890.1	-0.22	-0.36
hsa-miR-7850-5p	FIS1	ENST00000474120.1	-0.22	-0.22
hsa-miR-7850-5p	CLEC4D	ENST00000299665.2	-0.22	-0.22
hsa-miR-7850-5p	CAV1	ENST00000405348.1	-0.21	-0.31
hsa-miR-7850-5p	FAM120AOS	ENST00000423591.1	-0.21	-0.23
hsa-miR-7850-5p	TMEM159	ENST00000572258.1	-0.21	-0.22
hsa-miR-7850-5p	IQCK	ENST00000320394.6	-0.21	-0.21
hsa-miR-7850-5p	DKFZP667F0711	ENST00000391437.1	-0.21	-0.21
hsa-miR-7850-5p	HPGD	ENST00000296522.6	-0.21	-0.27
hsa-miR-7850-5p	CCBL2	ENST00000370485.2	-0.21	-0.21
hsa-miR-7850-5p	ZIC5	ENST00000267294.4	-0.21	-0.21
hsa-miR-7850-5p	PIK3CA	ENST00000263967.3	-0.21	-0.22
hsa-miR-7850-5p	THNSL1	ENST00000524413.1	-0.21	-0.28
hsa-miR-7850-5p	NHLH1	ENST00000302101.5	-0.21	-0.21
hsa-miR-7850-5p	NPIPB7	ENST00000452313.1	-0.21	-0.21
hsa-miR-7850-5p	NBPF9	ENST00000440491.2	-0.21	-0.21
hsa-miR-7850-5p	RHEB	ENST00000262187.5	-0.21	-0.21
hsa-miR-7850-5p	IQCH	ENST00000358767.3	-0.21	-0.44
hsa-miR-7850-5p	TBKBP1	ENST00000361722.3	-0.21	-0.21
hsa-miR-7850-5p	SDR16C5	ENST00000396721.2	-0.21	-0.21
hsa-miR-7850-5p	NPIPB8	ENST00000529716.1	-0.21	-0.21
hsa-miR-7850-5p	PUS3	ENST00000227474.3	-0.21	-0.23
hsa-miR-7850-5p	NBPF4	ENST00000415641.3	-0.2	-0.2
hsa-miR-7850-5p	ANKRD34B	ENST00000338682.3	-0.2	-0.2
hsa-miR-7850-5p	SPG20OS	ENST00000379848.2	-0.2	-0.2
hsa-miR-7850-5p	CHST3	ENST00000373115.4	-0.2	-0.21
hsa-miR-7850-5p	PPM1L	ENST00000498165.1	-0.2	-0.22
hsa-miR-7850-5p	RAB6A	ENST00000310653.6	-0.2	-0.2
hsa-miR-7850-5p	EIF2AK3	ENST00000419748.1	-0.2	-0.2
hsa-miR-7850-5p	DYNLL1	ENST00000552870.1	-0.2	-0.2
hsa-miR-7850-5p	KLF9	ENST00000377126.2	-0.2	-0.34
hsa-miR-7850-5p	FKBP2	ENST00000394540.3	-0.2	-0.2
hsa-miR-7850-5p	CRYGS	ENST00000392499.2	-0.2	-0.2
hsa-miR-7850-5p	NBPF3	ENST00000318220.6	-0.2	-0.2
hsa-miR-7850-5p	MMP1	ENST00000315274.6	-0.2	-0.2
hsa-miR-7850-5p	MGEA5	ENST00000439817.1	-0.2	-0.2
hsa-miR-7850-5p	MINOS1	ENST00000322753.6	-0.2	-0.25
hsa-miR-7850-5p	ATP5L2	ENST00000505920.1	-0.2	-0.2
hsa-miR-7850-5p	PHF20	ENST00000439301.1	-0.2	-0.21
hsa-miR-7850-5p	MGAT2	ENST00000305386.2	-0.2	-0.29
hsa-miR-7850-5p	BCAP29	ENST00000005259.4	-0.2	-0.2
hsa-miR-7850-5p	SNAI2	ENST00000020945.1	-0.2	-0.2
hsa-miR-7850-5p	KLF1	ENST00000264834.4	-0.2	-0.2
hsa-miR-7850-5p	ZNF202	ENST00000336139.4	-0.2	-0.2
hsa-miR-7850-5p	VIPAS39	ENST00000343765.2	-0.2	-0.2
hsa-miR-7850-5p	RBBP5	ENST00000264515.6	-0.19	-0.19
hsa-miR-7850-5p	PTGER4	ENST00000302472.3	-0.19	-0.19
hsa-miR-7850-5p	TNNC2	ENST00000372555.3	-0.19	-0.19
hsa-miR-7850-5p	SOCS4	ENST00000395472.2	-0.19	-0.19
hsa-miR-7850-5p	EGR3	ENST00000519492.1	-0.19	-0.26
hsa-miR-7850-5p	AHCYL1	ENST00000369799.5	-0.19	-0.19
hsa-miR-7850-5p	ZNF93	ENST00000343769.5	-0.19	-0.19
hsa-miR-7850-5p	FOXB1	ENST00000396057.4	-0.19	-0.23
hsa-miR-7850-5p	ZCCHC2	ENST00000269499.5	-0.19	-0.19
hsa-miR-7850-5p	NUDT17	ENST00000334513.5	-0.19	-0.19
hsa-miR-7850-5p	MRPL34	ENST00000602206.1	-0.19	-0.2
hsa-miR-7850-5p	NXT2	ENST00000372106.1	-0.19	-0.19
hsa-miR-7850-5p	USP27X	ENST00000508866.2	-0.19	-0.19
hsa-miR-7850-5p	COX4I2	ENST00000376075.3	-0.19	-0.19
hsa-miR-7850-5p	NBPF16	ENST00000417839.1	-0.19	-0.19
hsa-miR-7850-5p	NBPF15	ENST00000442702.2	-0.19	-0.19
hsa-miR-7850-5p	CYP2C19	ENST00000371321.3	-0.19	-0.19
hsa-miR-7850-5p	NBPF10	ENST00000369339.3	-0.19	-0.19
hsa-miR-7850-5p	PPP1R1C	ENST00000409137.3	-0.19	-0.19
hsa-miR-7850-5p	GPR55	ENST00000392040.1	-0.19	-0.19
hsa-miR-7850-5p	GNPDA2	ENST00000509756.1	-0.19	-0.2
hsa-miR-7850-5p	TGFB2	ENST00000366930.4	-0.19	-0.19
hsa-miR-7850-5p	ANKRD61	ENST00000409061.1	-0.19	-0.19
hsa-miR-7850-5p	PDGFRA	ENST00000257290.5	-0.18	-0.18
hsa-miR-7850-5p	TMEM30C	ENST00000429523.2	-0.18	-0.18
hsa-miR-7850-5p	NBPF6	ENST00000294652.8	-0.18	-0.18
hsa-miR-7850-5p	RP11-204N11.1	ENST00000555187.1	-0.18	-0.18
hsa-miR-7850-5p	CAAP1	ENST00000520187.1	-0.18	-0.18
hsa-miR-7850-5p	RP11-297N6.4	ENST00000533405.1	-0.18	-0.18
hsa-miR-7850-5p	NCMAP	ENST00000374392.2	-0.18	-0.19
hsa-miR-7850-5p	RNF217	ENST00000521654.2	-0.18	-0.2
hsa-miR-7850-5p	SCAPER	ENST00000538941.2	-0.18	-0.22
hsa-miR-7850-5p	SNAPC3	ENST00000380821.3	-0.18	-0.18
hsa-miR-7850-5p	PDZRN3	ENST00000263666.4	-0.18	-0.18
hsa-miR-7850-5p	SLC44A1	ENST00000374720.3	-0.18	-0.26
hsa-miR-7850-5p	DCAF4L2	ENST00000319675.3	-0.18	-0.18
hsa-miR-7850-5p	NBPF20	ENST00000369202.1	-0.18	-0.18
hsa-miR-7850-5p	TIMM23	ENST00000260867.4	-0.18	-0.18
hsa-miR-7850-5p	TRUB1	ENST00000298746.3	-0.18	-0.18
hsa-miR-7850-5p	WBP1L	ENST00000369889.4	-0.18	-0.18
hsa-miR-7850-5p	MS4A7	ENST00000358246.1	-0.18	-0.18
hsa-miR-7850-5p	FBXO36	ENST00000373652.3	-0.18	-0.18
hsa-miR-7850-5p	CEBPB	ENST00000303004.3	-0.18	-0.18
hsa-miR-7850-5p	EN2	ENST00000297375.4	-0.18	-0.22
hsa-miR-7850-5p	PEA15	ENST00000360472.4	-0.18	-0.2
hsa-miR-7850-5p	MCTP2	ENST00000357742.4	-0.18	-0.19
hsa-miR-7850-5p	TEX35	ENST00000367642.3	-0.18	-0.18
hsa-miR-7850-5p	EEF2	ENST00000309311.6	-0.18	-0.18
hsa-miR-7850-5p	SNX6	ENST00000396526.3	-0.17	-0.17
hsa-miR-7850-5p	AL953854.2	ENST00000438517.1	-0.17	-0.17
hsa-miR-7850-5p	MS4A14	ENST00000531787.1	-0.17	-0.17
hsa-miR-7850-5p	C15orf41	ENST00000567389.1	-0.17	-0.17
hsa-miR-7850-5p	RB1	ENST00000267163.4	-0.17	-0.17
hsa-miR-7850-5p	KRTAP19-1	ENST00000390689.2	-0.17	-0.17
hsa-miR-7850-5p	TSPAN19	ENST00000532498.2	-0.17	-0.17
hsa-miR-7850-5p	TNFSF15	ENST00000374045.4	-0.17	-0.17
hsa-miR-7850-5p	SRSF4	ENST00000546138.1	-0.17	-0.17
hsa-miR-7850-5p	FANCF	ENST00000327470.3	-0.17	-0.19
hsa-miR-7850-5p	RP11-147C23.1	ENST00000413825.2	-0.17	-0.17
hsa-miR-7850-5p	DEFA5	ENST00000330590.2	-0.17	-0.17
hsa-miR-7850-5p	ELOVL4	ENST00000369816.4	-0.17	-0.17
hsa-miR-7850-5p	HSPE1	ENST00000409468.1	-0.17	-0.19
hsa-miR-7850-5p	PTPN20A	ENST00000374346.3	-0.17	-0.17
hsa-miR-7850-5p	PTPN20B	ENST00000374240.3	-0.17	-0.17
hsa-miR-7850-5p	LHFPL3	ENST00000535008.1	-0.17	-0.17
hsa-miR-7850-5p	CCSAP	ENST00000366687.1	-0.17	-0.17
hsa-miR-7850-5p	KIAA1211	ENST00000504228.1	-0.17	-0.17
hsa-miR-7850-5p	SPHKAP	ENST00000392056.3	-0.17	-0.17
hsa-miR-7850-5p	RPL34	ENST00000394668.2	-0.17	-0.31
hsa-miR-7850-5p	TOP1	ENST00000361337.2	-0.17	-0.17
hsa-miR-7850-5p	PARD6B	ENST00000371610.2	-0.17	-0.17
hsa-miR-7850-5p	PPP1R17	ENST00000342032.3	-0.17	-0.17
hsa-miR-7850-5p	NBPF1	ENST00000430580.2	-0.17	-0.17
hsa-miR-7850-5p	NPIPB5	ENST00000424340.1	-0.17	-0.17
hsa-miR-7850-5p	LIPN	ENST00000404459.1	-0.17	-0.17
hsa-miR-7850-5p	AASDHPPT	ENST00000278618.4	-0.17	-0.17
hsa-miR-7850-5p	XXbac-BPG32J3.20	ENST00000461287.1	-0.17	-0.17
hsa-miR-7850-5p	KLK7	ENST00000391807.1	-0.17	-0.17
hsa-miR-7850-5p	LXN	ENST00000264265.3	-0.17	-0.17
hsa-miR-7850-5p	CCDC170	ENST00000239374.7	-0.17	-0.17
hsa-miR-7850-5p	RFTN2	ENST00000295049.4	-0.16	-0.16
hsa-miR-7850-5p	JAK1	ENST00000342505.4	-0.16	-0.16
hsa-miR-7850-5p	AL626787.1	ENST00000595430.1	-0.16	-0.16
hsa-miR-7850-5p	TMEM151A	ENST00000327259.4	-0.16	-0.16
hsa-miR-7850-5p	GALC	ENST00000261304.2	-0.16	-0.16
hsa-miR-7850-5p	MRPL36	ENST00000505059.2	-0.16	-0.16
hsa-miR-7850-5p	FRMPD2	ENST00000474573.1	-0.16	-0.16
hsa-miR-7850-5p	C2orf80	ENST00000341287.4	-0.16	-0.16
hsa-miR-7850-5p	ACE2	ENST00000252519.3	-0.16	-0.16
hsa-miR-7850-5p	ZNF160	ENST00000599056.1	-0.16	-0.16
hsa-miR-7850-5p	CEACAM7	ENST00000006724.3	-0.16	-0.16
hsa-miR-7850-5p	NT5C2	ENST00000343289.5	-0.16	-0.18
hsa-miR-7850-5p	RSPO2	ENST00000517939.1	-0.16	-0.16
hsa-miR-7850-5p	LIPF	ENST00000238983.4	-0.16	-0.16
hsa-miR-7850-5p	PRKAA1	ENST00000397128.2	-0.16	-0.24
hsa-miR-7850-5p	ZDHHC13	ENST00000446113.2	-0.16	-0.18
hsa-miR-7850-5p	C20orf24	ENST00000373852.5	-0.16	-0.16
hsa-miR-7850-5p	RHBDD1	ENST00000341329.3	-0.16	-0.19
hsa-miR-7850-5p	CNR1	ENST00000362094.5	-0.16	-0.22
hsa-miR-7850-5p	CRP	ENST00000255030.5	-0.16	-0.22
hsa-miR-7850-5p	NDUFB3	ENST00000237889.4	-0.16	-0.16
hsa-miR-7850-5p	TGIF2-C20orf24	ENST00000558530.1	-0.16	-0.16
hsa-miR-7850-5p	FAM161A	ENST00000404929.1	-0.16	-0.16
hsa-miR-7850-5p	FCGR1B	ENST00000369384.4	-0.16	-0.35
hsa-miR-7850-5p	ZNF226	ENST00000588883.1	-0.16	-0.18
hsa-miR-7850-5p	PVRL3	ENST00000319792.3	-0.16	-0.17
hsa-miR-7850-5p	SPIN1	ENST00000375859.3	-0.16	-0.17
hsa-miR-7850-5p	PRKAR2A	ENST00000265563.8	-0.16	-0.16
hsa-miR-7850-5p	ZNF577	ENST00000301399.5	-0.16	-0.32
hsa-miR-7850-5p	AC016722.1	ENST00000409518.1	-0.15	-0.15
hsa-miR-7850-5p	RCC2	ENST00000375436.4	-0.15	-0.15
hsa-miR-7850-5p	CA12	ENST00000178638.3	-0.15	-0.27
hsa-miR-7850-5p	FP15737	ENST00000399967.3	-0.15	-0.15
hsa-miR-7850-5p	GNAI2	ENST00000313601.6	-0.15	-0.15
hsa-miR-7850-5p	HIGD2A	ENST00000274787.2	-0.15	-0.15
hsa-miR-7850-5p	CACUL1	ENST00000369151.3	-0.15	-0.16
hsa-miR-7850-5p	RAP1B	ENST00000250559.9	-0.15	-0.15
hsa-miR-7850-5p	SCML1	ENST00000380045.3	-0.15	-0.15
hsa-miR-7850-5p	TOMM6	ENST00000398884.3	-0.15	-0.23
hsa-miR-7850-5p	CTTNBP2NL	ENST00000271277.6	-0.15	-0.15
hsa-miR-7850-5p	TRIM56	ENST00000306085.6	-0.15	-0.15
hsa-miR-7850-5p	ADAT1	ENST00000307921.3	-0.15	-0.17
hsa-miR-7850-5p	HOXA7	ENST00000242159.3	-0.15	-0.15
hsa-miR-7850-5p	ZNF382	ENST00000292928.2	-0.15	-0.15
hsa-miR-7850-5p	GOLGA7B	ENST00000370602.1	-0.15	-0.15
hsa-miR-7850-5p	YWHAE	ENST00000264335.8	-0.15	-0.19
hsa-miR-7850-5p	DSTN	ENST00000246069.7	-0.15	-0.17
hsa-miR-7850-5p	OSBPL2	ENST00000358053.2	-0.15	-0.16
hsa-miR-7850-5p	NKAIN1	ENST00000373736.2	-0.15	-0.17
hsa-miR-7850-5p	NPLOC4	ENST00000572760.1	-0.15	-0.17
hsa-miR-7850-5p	NPIPB4	ENST00000415645.2	-0.15	-0.15
hsa-miR-7850-5p	PPP4R1	ENST00000400556.3	-0.15	-0.15
hsa-miR-7850-5p	MT-ND4L	ENST00000361335.1	-0.15	-0.15
hsa-miR-7850-5p	SLC2A2	ENST00000314251.3	-0.15	-0.15
hsa-miR-7850-5p	ATP6V0D2	ENST00000285393.3	-0.14	-0.14
hsa-miR-7850-5p	GSN	ENST00000373823.3	-0.14	-0.14
hsa-miR-7850-5p	RNF180	ENST00000389100.4	-0.14	-0.16
hsa-miR-7850-5p	TMEM140	ENST00000275767.3	-0.14	-0.15
hsa-miR-7850-5p	KLRC3	ENST00000381903.2	-0.14	-0.18
hsa-miR-7850-5p	SART3	ENST00000228284.3	-0.14	-0.14
hsa-miR-7850-5p	ATP6V1C2	ENST00000381661.3	-0.14	-0.24
hsa-miR-7850-5p	BMPER	ENST00000297161.2	-0.14	-0.15
hsa-miR-7850-5p	DAB2	ENST00000339788.6	-0.14	-0.19
hsa-miR-7850-5p	GPR83	ENST00000243673.2	-0.14	-0.14
hsa-miR-7850-5p	PHYH	ENST00000396913.2	-0.14	-0.18
hsa-miR-7850-5p	KEAP1	ENST00000171111.5	-0.14	-0.14
hsa-miR-7850-5p	C1orf141	ENST00000371007.2	-0.14	-0.14
hsa-miR-7850-5p	ATF5	ENST00000423777.2	-0.14	-0.14
hsa-miR-7850-5p	SHH	ENST00000297261.2	-0.14	-0.14
hsa-miR-7850-5p	RP11-1102P16.1	ENST00000523987.1	-0.14	-0.14
hsa-miR-7850-5p	GATM	ENST00000396659.3	-0.14	-0.14
hsa-miR-7850-5p	SLC4A5	ENST00000423644.1	-0.14	-0.14
hsa-miR-7850-5p	ONECUT1	ENST00000560699.2	-0.14	-0.31
hsa-miR-7850-5p	PDE6A	ENST00000255266.5	-0.14	-0.14
hsa-miR-7850-5p	CREB5	ENST00000357727.2	-0.14	-0.32
hsa-miR-7850-5p	RP11-9B6.1	ENST00000504213.1	-0.14	-0.14
hsa-miR-7850-5p	HIGD2B	ENST00000311755.3	-0.14	-0.14
hsa-miR-7850-5p	PPM1J	ENST00000309276.6	-0.14	-0.14
hsa-miR-7850-5p	DPH3	ENST00000488423.1	-0.14	-0.44
hsa-miR-7850-5p	TMEM150C	ENST00000515780.2	-0.14	-0.14
hsa-miR-7850-5p	ZNF530	ENST00000597864.1	-0.14	-0.14
hsa-miR-7850-5p	C21orf91	ENST00000400558.3	-0.14	-0.16
hsa-miR-7850-5p	CDC23	ENST00000394886.2	-0.14	-0.14
hsa-miR-7850-5p	HIST1H2AK	ENST00000330180.2	-0.14	-0.14
hsa-miR-7850-5p	PLD5	ENST00000536534.2	-0.14	-0.14
hsa-miR-7850-5p	LPAR5	ENST00000329858.4	-0.14	-0.14
hsa-miR-7850-5p	HCLS1	ENST00000314583.3	-0.14	-0.14
hsa-miR-7850-5p	OR51E1	ENST00000396952.5	-0.14	-0.14
hsa-miR-7850-5p	CISD2	ENST00000273986.4	-0.14	-0.39
hsa-miR-7850-5p	PBK	ENST00000301905.4	-0.14	-0.14
hsa-miR-7850-5p	PIK3CB	ENST00000477593.1	-0.13	-0.14
hsa-miR-7850-5p	ACSL5	ENST00000354273.4	-0.13	-0.2
hsa-miR-7850-5p	BHLHE41	ENST00000242728.4	-0.13	-0.15
hsa-miR-7850-5p	HGSNAT	ENST00000379644.4	-0.13	-0.15
hsa-miR-7850-5p	DKK1	ENST00000373970.3	-0.13	-0.13
hsa-miR-7850-5p	DCX	ENST00000356915.2	-0.13	-0.13
hsa-miR-7850-5p	TMPRSS11B	ENST00000332644.5	-0.13	-0.13
hsa-miR-7850-5p	MRPS36	ENST00000256441.4	-0.13	-0.14
hsa-miR-7850-5p	GREM1	ENST00000560677.1	-0.13	-0.14
hsa-miR-7850-5p	ACO2	ENST00000216254.4	-0.13	-0.13
hsa-miR-7850-5p	SH2D4B	ENST00000339284.2	-0.13	-0.13
hsa-miR-7850-5p	CREBZF	ENST00000398294.2	-0.13	-0.13
hsa-miR-7850-5p	HIST1H2AG	ENST00000359193.2	-0.13	-0.13
hsa-miR-7850-5p	TMEM99	ENST00000301665.3	-0.13	-0.13
hsa-miR-7850-5p	GOSR2	ENST00000576910.2	-0.13	-0.36
hsa-miR-7850-5p	NDRG3	ENST00000373803.2	-0.13	-0.13
hsa-miR-7850-5p	TCAIM	ENST00000342649.4	-0.13	-0.13
hsa-miR-7850-5p	SLCO2A1	ENST00000310926.4	-0.13	-0.13
hsa-miR-7850-5p	PARVA	ENST00000334956.8	-0.13	-0.16
hsa-miR-7850-5p	MYOCD	ENST00000425538.1	-0.13	-0.13
hsa-miR-7850-5p	NKX3-1	ENST00000380871.4	-0.13	-0.13
hsa-miR-7850-5p	NUDT18	ENST00000521807.2	-0.13	-0.13
hsa-miR-7850-5p	GTF2I	ENST00000416070.1	-0.13	-0.13
hsa-miR-7850-5p	MTFR2	ENST00000451457.2	-0.13	-0.13
hsa-miR-7850-5p	C9orf91	ENST00000374049.4	-0.12	-0.12
hsa-miR-7850-5p	C7orf60	ENST00000297145.4	-0.12	-0.13
hsa-miR-7850-5p	RNF26	ENST00000311413.4	-0.12	-0.12
hsa-miR-7850-5p	HTR7	ENST00000371719.2	-0.12	-0.12
hsa-miR-7850-5p	ACSL1	ENST00000454703.2	-0.12	-0.14
hsa-miR-7850-5p	FAM111B	ENST00000411426.1	-0.12	-0.14
hsa-miR-7850-5p	FIP1L1	ENST00000337488.6	-0.12	-0.13
hsa-miR-7850-5p	SERPINB10	ENST00000238508.3	-0.12	-0.12
hsa-miR-7850-5p	LRRC2	ENST00000395905.3	-0.12	-0.12
hsa-miR-7850-5p	NSG2	ENST00000303177.3	-0.12	-0.12
hsa-miR-7850-5p	MRPL9	ENST00000368830.3	-0.12	-0.12
hsa-miR-7850-5p	H2AFY2	ENST00000373255.4	-0.12	-0.12
hsa-miR-7850-5p	MFGE8	ENST00000539437.1	-0.12	-0.12
hsa-miR-7850-5p	CLEC4F	ENST00000272367.2	-0.12	-0.12
hsa-miR-7850-5p	ZNF774	ENST00000354377.3	-0.12	-0.12
hsa-miR-7850-5p	FLJ30594	ENST00000391666.2	-0.12	-0.12
hsa-miR-7850-5p	NOS1AP	ENST00000361897.5	-0.12	-0.12
hsa-miR-7850-5p	EPHA7	ENST00000369303.4	-0.12	-0.15
hsa-miR-7850-5p	AC073610.5	ENST00000537495.1	-0.12	-0.13
hsa-miR-7850-5p	DNAH12	ENST00000351747.2	-0.12	-0.12
hsa-miR-7850-5p	PDYN	ENST00000539905.1	-0.12	-0.12
hsa-miR-7850-5p	SPINK9	ENST00000377906.1	-0.12	-0.12
hsa-miR-7850-5p	RPS6KB1	ENST00000225577.4	-0.12	-0.12
hsa-miR-7850-5p	MAP3K13	ENST00000448876.1	-0.12	-0.12
hsa-miR-7850-5p	EVA1C	ENST00000401402.3	-0.12	-0.12
hsa-miR-7850-5p	CEP350	ENST00000367607.3	-0.12	-0.14
hsa-miR-7850-5p	SMIM20	ENST00000514384.1	-0.12	-0.12
hsa-miR-7850-5p	POC1B-GALNT4	ENST00000547474.1	-0.12	-0.12
hsa-miR-7850-5p	PPP2R5C	ENST00000422945.2	-0.12	-0.14
hsa-miR-7850-5p	SLC16A12	ENST00000341233.4	-0.12	-0.12
hsa-miR-7850-5p	PRF1	ENST00000373209.2	-0.12	-0.12
hsa-miR-7850-5p	SFXN3	ENST00000393459.1	-0.12	-0.12
hsa-miR-7850-5p	SPRY3	ENST00000302805.2	-0.12	-0.12
hsa-miR-7850-5p	SMPD3	ENST00000219334.5	-0.12	-0.12
hsa-miR-7850-5p	TXNRD1	ENST00000378070.4	-0.12	-0.12
hsa-miR-7850-5p	GLCCI1	ENST00000223145.5	-0.12	-0.16
hsa-miR-7850-5p	ELK3	ENST00000228741.3	-0.12	-0.12
hsa-miR-7850-5p	C1D	ENST00000355848.3	-0.12	-0.12
hsa-miR-7850-5p	PRKCA	ENST00000413366.3	-0.12	-0.12
hsa-miR-7850-5p	MLKL	ENST00000306247.7	-0.12	-0.12
hsa-miR-7850-5p	OSTF1	ENST00000346234.6	-0.12	-0.24
hsa-miR-7850-5p	AIG1	ENST00000357847.4	-0.12	-0.14
hsa-miR-7850-5p	MAML2	ENST00000524717.1	-0.12	-0.12
hsa-miR-7850-5p	UBE2D1	ENST00000373910.4	-0.12	-0.13
hsa-miR-7850-5p	ATCAY	ENST00000450849.2	-0.12	-0.12
hsa-miR-7850-5p	ZNF70	ENST00000341976.3	-0.12	-0.12
hsa-miR-7850-5p	GOLGA8J	ENST00000341650.6	-0.12	-0.12
hsa-miR-7850-5p	HNRNPA3	ENST00000411529.2	-0.12	-0.25
hsa-miR-7850-5p	TGIF2LY	ENST00000321217.4	-0.12	-0.12
hsa-miR-7850-5p	TATDN2	ENST00000448281.2	-0.12	-0.12
hsa-miR-7850-5p	RP11-116D17.1	ENST00000547948.1	-0.12	-0.12
hsa-miR-7850-5p	PIWIL1	ENST00000245255.3	-0.12	-0.12
hsa-miR-7850-5p	RBM14-RBM4	ENST00000412278.2	-0.11	-0.12
hsa-miR-7850-5p	NT5E	ENST00000369651.3	-0.11	-0.18
hsa-miR-7850-5p	SLC5A11	ENST00000347898.3	-0.11	-0.11
hsa-miR-7850-5p	ANGPTL1	ENST00000234816.2	-0.11	-0.11
hsa-miR-7850-5p	RP11-276H1.3	ENST00000312019.2	-0.11	-0.11
hsa-miR-7850-5p	EXOC5	ENST00000413566.2	-0.11	-0.11
hsa-miR-7850-5p	DYNLL2	ENST00000579991.2	-0.11	-0.14
hsa-miR-7850-5p	STYX	ENST00000354586.4	-0.11	-0.26
hsa-miR-7850-5p	TIMP2	ENST00000585421.1	-0.11	-0.12
hsa-miR-7850-5p	MCM10	ENST00000378694.1	-0.11	-0.12
hsa-miR-7850-5p	ADAMTS13	ENST00000371916.1	-0.11	-0.11
hsa-miR-7850-5p	HGF	ENST00000222390.5	-0.11	-0.11
hsa-miR-7850-5p	CTD-2510F5.6	ENST00000577660.1	-0.11	-0.11
hsa-miR-7850-5p	MIER1	ENST00000357692.2	-0.11	-0.11
hsa-miR-7850-5p	RBM4	ENST00000310092.7	-0.11	-0.12
hsa-miR-7850-5p	PRDM7	ENST00000325921.6	-0.11	-0.11
hsa-miR-7850-5p	PCSK7	ENST00000320934.3	-0.11	-0.11
hsa-miR-7850-5p	KCNB1	ENST00000371741.4	-0.11	-0.11
hsa-miR-7850-5p	HCAR1	ENST00000432564.1	-0.11	-0.11
hsa-miR-7850-5p	GIT2	ENST00000355312.3	-0.11	-0.11
hsa-miR-7850-5p	LGSN	ENST00000370658.5	-0.11	-0.11
hsa-miR-7850-5p	GNG7	ENST00000382159.3	-0.11	-0.11
hsa-miR-7850-5p	CCT3	ENST00000295688.3	-0.11	-0.11
hsa-miR-7850-5p	SEPP1	ENST00000514985.1	-0.11	-0.2
hsa-miR-7850-5p	GCLM	ENST00000370238.3	-0.11	-0.25
hsa-miR-7850-5p	BTN2A2	ENST00000432533.2	-0.11	-0.19
hsa-miR-7850-5p	B3GNT9	ENST00000449549.3	-0.11	-0.11
hsa-miR-7850-5p	KCNG3	ENST00000306078.1	-0.11	-0.11
hsa-miR-7850-5p	ASCL1	ENST00000266744.3	-0.11	-0.11
hsa-miR-7850-5p	SLC10A2	ENST00000245312.3	-0.11	-0.11
hsa-miR-7850-5p	TMEM86A	ENST00000280734.2	-0.11	-0.11
hsa-miR-7850-5p	PGBD5	ENST00000391860.1	-0.11	-0.14
hsa-miR-7850-5p	LHX9	ENST00000367390.3	-0.11	-0.18
hsa-miR-7850-5p	RELN	ENST00000428762.1	-0.11	-0.11
hsa-miR-7850-5p	NTRK2	ENST00000395882.1	-0.11	-0.11
hsa-miR-7850-5p	EDNRA	ENST00000339690.5	-0.11	-0.11
hsa-miR-7850-5p	TRAPPC13	ENST00000399438.3	-0.11	-0.2
hsa-miR-7850-5p	CLEC16A	ENST00000409790.1	-0.11	-0.11
hsa-miR-7850-5p	EYA2	ENST00000327619.5	-0.11	-0.11
hsa-miR-7850-5p	HIST4H4	ENST00000539745.1	-0.11	-0.11
hsa-miR-7850-5p	ARHGAP29	ENST00000260526.6	-0.11	-0.13
hsa-miR-7850-5p	MCFD2	ENST00000444761.2	-0.11	-0.12
hsa-miR-7850-5p	YOD1	ENST00000315927.4	-0.11	-0.16
hsa-miR-7850-5p	TXNDC2	ENST00000357775.5	-0.11	-0.11
hsa-miR-7850-5p	DLL1	ENST00000366756.3	-0.11	-0.11
hsa-miR-7850-5p	ADAM29	ENST00000359240.3	-0.11	-0.11
hsa-miR-7850-5p	RCL1	ENST00000381750.4	-0.11	-0.22
hsa-miR-7850-5p	RAPGEF4	ENST00000409036.1	-0.11	-0.12
hsa-miR-7850-5p	FAM167A	ENST00000284486.4	-0.1	-0.1
hsa-miR-7850-5p	VGLL3	ENST00000398399.2	-0.1	-0.12
hsa-miR-7850-5p	MMD2	ENST00000406755.1	-0.1	-0.1
hsa-miR-7850-5p	AL354993.1	ENST00000439873.2	-0.1	-0.14
hsa-miR-7850-5p	CDC7	ENST00000234626.6	-0.1	-0.11
hsa-miR-7850-5p	RBM48	ENST00000481551.1	-0.1	-0.14
hsa-miR-7850-5p	SMIM9	ENST00000369529.1	-0.1	-0.1
hsa-miR-7850-5p	CASC4	ENST00000360824.3	-0.1	-0.1
hsa-miR-7850-5p	ITPA	ENST00000380113.3	-0.1	-0.11
hsa-miR-7850-5p	SH3D19	ENST00000409598.4	-0.1	-0.18
hsa-miR-7850-5p	ZBTB21	ENST00000398505.3	-0.1	-0.11
hsa-miR-7850-5p	EHD4	ENST00000220325.4	-0.1	-0.11
hsa-miR-7850-5p	KLK5	ENST00000391809.2	-0.1	-0.1
hsa-miR-7850-5p	TM4SF18	ENST00000296059.2	-0.1	-0.1
hsa-miR-7850-5p	ASZ1	ENST00000284629.2	-0.1	-0.1
hsa-miR-7850-5p	ZNF224	ENST00000336976.6	-0.1	-0.13
hsa-miR-7850-5p	CHMP1B	ENST00000526991.2	-0.1	-0.23
hsa-miR-7850-5p	OLA1	ENST00000284719.3	-0.1	-0.11
hsa-miR-7850-5p	AK4	ENST00000545314.1	-0.1	-0.1
hsa-miR-7850-5p	CAMK1D	ENST00000378847.3	-0.1	-0.23
hsa-miR-7850-5p	LNX1	ENST00000306888.2	-0.1	-0.1
hsa-miR-7850-5p	ALCAM	ENST00000306107.5	-0.1	-0.12
hsa-miR-7850-5p	UBE2L3	ENST00000342192.4	-0.1	-0.11
hsa-miR-7850-5p	DPH7	ENST00000277540.2	-0.1	-0.47
hsa-miR-7850-5p	GLUD2	ENST00000328078.1	-0.1	-0.13
hsa-miR-7850-5p	IKZF5	ENST00000368886.5	-0.1	-0.15
hsa-miR-7850-5p	GCC1	ENST00000321407.2	-0.1	-0.1
hsa-miR-7850-5p	SYT14	ENST00000399639.2	-0.1	-0.17
hsa-miR-7850-5p	PLA2G2C	ENST00000429261.2	-0.1	-0.1
hsa-miR-7850-5p	PLB1	ENST00000422425.2	-0.1	-0.1
hsa-miR-7850-5p	WNT5A	ENST00000474267.1	-0.1	-0.16
hsa-miR-7850-5p	GOLGA8K	ENST00000512626.2	-0.1	-0.1
hsa-miR-7850-5p	WDR72	ENST00000396328.1	-0.1	-0.1
hsa-miR-7850-5p	CNTNAP3B	ENST00000377564.3	-0.1	-0.1
hsa-miR-7850-5p	GOLGA8R	ENST00000327271.10	-0.1	-0.1
hsa-miR-7850-5p	RNF139	ENST00000303545.3	-0.1	-0.1
hsa-miR-7850-5p	GOLGA8O	ENST00000509311.2	-0.1	-0.1
hsa-miR-7850-5p	VSX1	ENST00000376709.4	-0.1	-0.1
hsa-miR-7850-5p	GRIN2B	ENST00000609686.1	-0.1	-0.1
hsa-miR-7850-5p	ST8SIA4	ENST00000231461.5	-0.1	-0.1
hsa-miR-7850-5p	MYO5B	ENST00000285039.7	-0.1	-0.1
hsa-miR-7850-5p	FBLN1	ENST00000327858.6	-0.1	-0.1
hsa-miR-7850-5p	TTYH1	ENST00000301194.4	-0.1	-0.1
hsa-miR-7850-5p	CYP1B1	ENST00000260630.3	-0.1	-0.11
hsa-miR-7850-5p	DSG1	ENST00000257192.4	-0.1	-0.1
hsa-miR-7850-5p	TBC1D19	ENST00000264866.4	-0.1	-0.41
hsa-miR-7850-5p	LRR1	ENST00000318317.4	-0.1	-0.1
hsa-miR-7850-5p	EPYC	ENST00000261172.3	-0.1	-0.1
hsa-miR-7850-5p	KCNT2	ENST00000367433.5	-0.1	-0.1
hsa-miR-7850-5p	PPARGC1A	ENST00000264867.2	-0.1	-0.1
hsa-miR-7850-5p	GAS1	ENST00000298743.7	-0.1	-0.1
hsa-miR-7850-5p	NBPF14	ENST00000369219.1	-0.1	-0.2
hsa-miR-7850-5p	SPTLC3	ENST00000399002.2	-0.1	-0.21
hsa-miR-7850-5p	CHRNA10	ENST00000250699.2	-0.1	-0.1
hsa-miR-7850-5p	TJP2	ENST00000453658.2	-0.1	-0.1
hsa-miR-7850-5p	LYRM5	ENST00000556402.1	-0.1	-0.1
hsa-miR-7850-5p	TUBB1	ENST00000217133.1	-0.1	-0.1
hsa-miR-7850-5p	GOLGA8G	ENST00000329523.6	-0.1	-0.1
hsa-miR-7850-5p	TMEM178B	ENST00000565468.1	-0.1	-0.1
hsa-miR-7850-5p	MBD5	ENST00000407073.1	-0.1	-0.12
hsa-miR-7850-5p	RBP3	ENST00000224600.4	-0.1	-0.1
hsa-miR-7850-5p	GOLGA8H	ENST00000566740.1	-0.1	-0.1
hsa-miR-7850-5p	ACOT12	ENST00000307624.3	-0.1	-0.1
hsa-miR-7850-5p	PTPLAD2	ENST00000495827.2	-0.1	-0.37
hsa-miR-7850-5p	REEP3	ENST00000373758.4	-0.1	-0.12
hsa-miR-7850-5p	NLGN1	ENST00000457714.1	-0.1	-0.11
hsa-miR-7850-5p	TAF2	ENST00000378164.2	-0.1	-0.1
hsa-miR-7850-5p	PTGFR	ENST00000370756.3	-0.1	-0.1
hsa-miR-7850-5p	OARD1	ENST00000373154.2	-0.1	-0.33
hsa-miR-7850-5p	BHLHE22	ENST00000321870.1	-0.1	-0.19
hsa-miR-7850-5p	CDKL1	ENST00000395834.1	-0.1	-0.1
hsa-miR-7850-5p	TMX3	ENST00000299608.2	-0.1	-0.11
hsa-miR-7850-5p	ZNF138	ENST00000440598.1	-0.1	-0.1
hsa-miR-7850-5p	PDE1B	ENST00000243052.3	-0.1	-0.1
hsa-miR-7850-5p	GNG12	ENST00000370982.3	-0.09	-0.1
hsa-miR-7850-5p	SLC1A3	ENST00000265113.4	-0.09	-0.09
hsa-miR-7850-5p	PARP15	ENST00000483793.1	-0.09	-0.09
hsa-miR-7850-5p	AL031663.2	ENST00000595203.1	-0.09	-0.09
hsa-miR-7850-5p	KIAA1143	ENST00000296121.4	-0.09	-0.09
hsa-miR-7850-5p	MAPKAPK2	ENST00000294981.4	-0.09	-0.09
hsa-miR-7850-5p	EXOC6	ENST00000371552.4	-0.09	-0.09
hsa-miR-7850-5p	SNRNP25	ENST00000383018.3	-0.09	-0.09
hsa-miR-7850-5p	FAM83G	ENST00000388995.6	-0.09	-0.1
hsa-miR-7850-5p	ZNF665	ENST00000600412.1	-0.09	-0.11
hsa-miR-7850-5p	RABL3	ENST00000273375.3	-0.09	-0.09
hsa-miR-7850-5p	C2orf69	ENST00000319974.5	-0.09	-0.09
hsa-miR-7850-5p	ZSCAN10	ENST00000252463.2	-0.09	-0.09
hsa-miR-7850-5p	ADCY3	ENST00000260600.5	-0.09	-0.09
hsa-miR-7850-5p	LGALS12	ENST00000340246.5	-0.09	-0.09
hsa-miR-7850-5p	C1ORF220	ENST00000367636.4	-0.09	-0.09
hsa-miR-7850-5p	KCNC3	ENST00000376959.2	-0.09	-0.09
hsa-miR-7850-5p	YIPF4	ENST00000238831.4	-0.09	-0.15
hsa-miR-7850-5p	EMP3	ENST00000270221.6	-0.09	-0.1
hsa-miR-7850-5p	FGB	ENST00000302068.4	-0.09	-0.14
hsa-miR-7850-5p	MSL1	ENST00000398532.4	-0.09	-0.09
hsa-miR-7850-5p	GORAB	ENST00000367763.3	-0.09	-0.12
hsa-miR-7850-5p	MFSD4	ENST00000367147.4	-0.09	-0.09
hsa-miR-7850-5p	LEPR	ENST00000371060.3	-0.09	-0.09
hsa-miR-7850-5p	TMEM207	ENST00000354905.2	-0.09	-0.09
hsa-miR-7850-5p	RNF152	ENST00000312828.3	-0.09	-0.19
hsa-miR-7850-5p	PCYOX1	ENST00000264441.5	-0.09	-0.14
hsa-miR-7850-5p	CNDP2	ENST00000579847.1	-0.09	-0.09
hsa-miR-7850-5p	SOCS5	ENST00000306503.5	-0.09	-0.1
hsa-miR-7850-5p	FBXO27	ENST00000292853.4	-0.09	-0.09
hsa-miR-7850-5p	AL590822.2	ENST00000597060.1	-0.09	-0.2
hsa-miR-7850-5p	GTF2E2	ENST00000355904.4	-0.09	-0.09
hsa-miR-7850-5p	DCP2	ENST00000389063.2	-0.09	-0.11
hsa-miR-7850-5p	GOLGA8M	ENST00000563027.1	-0.09	-0.09
hsa-miR-7850-5p	GOLGA8I	ENST00000450802.3	-0.09	-0.09
hsa-miR-7850-5p	CCDC67	ENST00000525646.1	-0.09	-0.09
hsa-miR-7850-5p	CD44	ENST00000278386.6	-0.09	-0.16
hsa-miR-7850-5p	SEC14L6	ENST00000402034.2	-0.09	-0.09
hsa-miR-7850-5p	CLDN9	ENST00000445369.2	-0.09	-0.09
hsa-miR-7850-5p	ACKR4	ENST00000249887.2	-0.09	-0.09
hsa-miR-7850-5p	CAMSAP2	ENST00000358823.2	-0.09	-0.09
hsa-miR-7850-5p	PFDN1	ENST00000510217.1	-0.09	-0.09
hsa-miR-7850-5p	NEDD4L	ENST00000256832.7	-0.09	-0.29
hsa-miR-7850-5p	C9orf170	ENST00000375941.2	-0.09	-0.09
hsa-miR-7850-5p	TMEM35	ENST00000372930.4	-0.09	-0.09
hsa-miR-7850-5p	AL117190.3	ENST00000599197.1	-0.09	-0.11
hsa-miR-7850-5p	WEE2	ENST00000397541.2	-0.09	-0.09
hsa-miR-7850-5p	VPS45	ENST00000369130.3	-0.09	-0.09
hsa-miR-7850-5p	UTP14A	ENST00000425117.2	-0.09	-0.09
hsa-miR-7850-5p	BAAT	ENST00000259407.2	-0.09	-0.09
hsa-miR-7850-5p	CBLN1	ENST00000219197.6	-0.09	-0.09
hsa-miR-7850-5p	GPT2	ENST00000340124.4	-0.09	-0.28
hsa-miR-7850-5p	FAF1	ENST00000396153.2	-0.09	-0.24
hsa-miR-7850-5p	THOC7	ENST00000295899.5	-0.09	-0.14
hsa-miR-7850-5p	LENG1	ENST00000222224.3	-0.09	-0.15
hsa-miR-7850-5p	ALG13	ENST00000371979.3	-0.09	-0.09
hsa-miR-7850-5p	ZSCAN29	ENST00000562072.1	-0.09	-0.09
hsa-miR-7850-5p	EFHD2	ENST00000375980.4	-0.09	-0.09
hsa-miR-7850-5p	HIST2H3A	ENST00000403683.1	-0.09	-0.09
hsa-miR-7850-5p	C18orf42	ENST00000580650.1	-0.09	-0.09
hsa-miR-7850-5p	LYRM7	ENST00000507584.1	-0.09	-0.22
hsa-miR-7850-5p	HIST2H3C	ENST00000369158.1	-0.09	-0.09
hsa-miR-7850-5p	TWISTNB	ENST00000222567.5	-0.09	-0.1
hsa-miR-7850-5p	CBFA2T3	ENST00000327483.5	-0.09	-0.12
hsa-miR-7850-5p	SOX7	ENST00000554914.1	-0.09	-0.1
hsa-miR-7850-5p	BMP2	ENST00000378827.4	-0.09	-0.11
hsa-miR-7850-5p	JOSD1	ENST00000216039.5	-0.09	-0.15
hsa-miR-7850-5p	TMTC3	ENST00000266712.6	-0.09	-0.1
hsa-miR-7850-5p	GOLGA8N	ENST00000448387.2	-0.09	-0.09
hsa-miR-7850-5p	COG5	ENST00000347053.3	-0.09	-0.09
hsa-miR-7850-5p	CCDC23	ENST00000372522.1	-0.09	-0.12
hsa-miR-7850-5p	AL590483.1	ENST00000598000.1	-0.09	-0.09
hsa-miR-7850-5p	ORC5	ENST00000297431.4	-0.09	-0.09
hsa-miR-7850-5p	GABRA2	ENST00000507460.1	-0.08	-0.17
hsa-miR-7850-5p	GPR137C	ENST00000321662.6	-0.08	-0.09
hsa-miR-7850-5p	RAB17	ENST00000264601.3	-0.08	-0.08
hsa-miR-7850-5p	GNB1	ENST00000378609.4	-0.08	-0.12
hsa-miR-7850-5p	C3orf80	ENST00000326474.3	-0.08	-0.08
hsa-miR-7850-5p	MEGF11	ENST00000360698.4	-0.08	-0.08
hsa-miR-7850-5p	RAB22A	ENST00000244040.3	-0.08	-0.14
hsa-miR-7850-5p	OPCML	ENST00000331898.7	-0.08	-0.08
hsa-miR-7850-5p	PRRG1	ENST00000378628.4	-0.08	-0.08
hsa-miR-7850-5p	MS4A6A	ENST00000528851.1	-0.08	-0.08
hsa-miR-7850-5p	CDPF1	ENST00000404744.1	-0.08	-0.08
hsa-miR-7850-5p	PALM2	ENST00000448454.2	-0.08	-0.1
hsa-miR-7850-5p	ATG3	ENST00000402314.2	-0.08	-0.09
hsa-miR-7850-5p	LRFN1	ENST00000248668.4	-0.08	-0.08
hsa-miR-7850-5p	FYB	ENST00000351578.6	-0.08	-0.08
hsa-miR-7850-5p	GKN2	ENST00000481498.1	-0.08	-0.08
hsa-miR-7850-5p	RAB5A	ENST00000273047.4	-0.08	-0.08
hsa-miR-7850-5p	LEMD3	ENST00000308330.2	-0.08	-0.08
hsa-miR-7850-5p	NLN	ENST00000380985.5	-0.08	-0.14
hsa-miR-7850-5p	DUS4L	ENST00000265720.3	-0.08	-0.08
hsa-miR-7850-5p	RFC5	ENST00000229043.3	-0.08	-0.08
hsa-miR-7850-5p	IKZF2	ENST00000457361.1	-0.08	-0.09
hsa-miR-7850-5p	DAP	ENST00000230895.6	-0.08	-0.08
hsa-miR-7850-5p	SLC38A1	ENST00000398637.5	-0.08	-0.09
hsa-miR-7850-5p	SMPDL3B	ENST00000373894.3	-0.08	-0.08
hsa-miR-7850-5p	BCO2	ENST00000357685.5	-0.08	-0.08
hsa-miR-7850-5p	C1orf101	ENST00000366533.4	-0.08	-0.08
hsa-miR-7850-5p	C7orf55-LUC7L2	ENST00000354926.4	-0.08	-0.08
hsa-miR-7850-5p	CD80	ENST00000264246.3	-0.08	-0.08
hsa-miR-7850-5p	TTC5	ENST00000258821.3	-0.08	-0.14
hsa-miR-7850-5p	AC140061.12	ENST00000598429.1	-0.08	-0.08
hsa-miR-7850-5p	ZNF571	ENST00000590751.1	-0.08	-0.08
hsa-miR-7850-5p	LRRC55	ENST00000497933.1	-0.08	-0.08
hsa-miR-7850-5p	CD84	ENST00000534968.1	-0.08	-0.09
hsa-miR-7850-5p	FCRL4	ENST00000271532.1	-0.08	-0.08
hsa-miR-7850-5p	CARF	ENST00000402905.3	-0.08	-0.08
hsa-miR-7850-5p	ADAMTSL3	ENST00000286744.5	-0.08	-0.08
hsa-miR-7850-5p	RCHY1	ENST00000451788.1	-0.08	-0.19
hsa-miR-7850-5p	TMED8	ENST00000216468.7	-0.08	-0.1
hsa-miR-7850-5p	PTPLAD1	ENST00000261875.5	-0.08	-0.09
hsa-miR-7850-5p	AC004466.1	ENST00000599515.1	-0.08	-0.08
hsa-miR-7850-5p	RAB39B	ENST00000369454.3	-0.08	-0.08
hsa-miR-7850-5p	NFAM1	ENST00000329021.5	-0.08	-0.08
hsa-miR-7850-5p	GSDMB	ENST00000360317.3	-0.08	-0.08
hsa-miR-7850-5p	RALA	ENST00000005257.2	-0.08	-0.16
hsa-miR-7850-5p	FAM117B	ENST00000392238.2	-0.08	-0.08
hsa-miR-7850-5p	CDYL	ENST00000343762.5	-0.08	-0.14
hsa-miR-7850-5p	EME1	ENST00000338165.4	-0.08	-0.08
hsa-miR-7850-5p	SERPINB9	ENST00000380698.4	-0.08	-0.08
hsa-miR-7850-5p	PRAMEF14	ENST00000344998.3	-0.08	-0.08
hsa-miR-7850-5p	GOLGA8F	ENST00000526619.2	-0.08	-0.08
hsa-miR-7850-5p	HK2	ENST00000290573.2	-0.08	-0.08
hsa-miR-7850-5p	ZNF569	ENST00000392149.2	-0.08	-0.17
hsa-miR-7850-5p	RAP1GDS1	ENST00000408927.3	-0.08	-0.11
hsa-miR-7850-5p	PCDH7	ENST00000543491.1	-0.08	-0.08
hsa-miR-7850-5p	CIB2	ENST00000258930.3	-0.08	-0.08
hsa-miR-7850-5p	AL441883.1	ENST00000600057.1	-0.08	-0.08
hsa-miR-7850-5p	SUPT20H	ENST00000360252.4	-0.08	-0.08
hsa-miR-7850-5p	ARL11	ENST00000282026.1	-0.08	-0.08
hsa-miR-7850-5p	JPH1	ENST00000342232.4	-0.08	-0.08
hsa-miR-7850-5p	KRTAP5-9	ENST00000528743.2	-0.08	-0.08
hsa-miR-7850-5p	TMCC1	ENST00000432054.2	-0.08	-0.11
hsa-miR-7850-5p	CMPK1	ENST00000371873.5	-0.08	-0.08
hsa-miR-7850-5p	AC004899.1	ENST00000596947.1	-0.08	-0.08
hsa-miR-7850-5p	DFNB31	ENST00000265134.6	-0.08	-0.08
hsa-miR-7850-5p	FAM86B2	ENST00000393715.3	-0.08	-0.08
hsa-miR-7850-5p	PPP3CB	ENST00000360663.5	-0.08	-0.08
hsa-miR-7850-5p	MOB1A	ENST00000396049.4	-0.08	-0.1
hsa-miR-7850-5p	DIXDC1	ENST00000440460.2	-0.07	-0.07
hsa-miR-7850-5p	PTPRN2	ENST00000389413.3	-0.07	-0.07
hsa-miR-7850-5p	LIMS3L	ENST00000413601.2	-0.07	-0.07
hsa-miR-7850-5p	PRAMEF1	ENST00000332296.7	-0.07	-0.07
hsa-miR-7850-5p	ZCCHC16	ENST00000340433.2	-0.07	-0.07
hsa-miR-7850-5p	PRAMEF13	ENST00000376132.3	-0.07	-0.07
hsa-miR-7850-5p	RTN1	ENST00000395090.1	-0.07	-0.07
hsa-miR-7850-5p	FAM71B	ENST00000302938.4	-0.07	-0.07
hsa-miR-7850-5p	CD46	ENST00000358170.2	-0.07	-0.07
hsa-miR-7850-5p	PRR5L	ENST00000527487.1	-0.07	-0.12
hsa-miR-7850-5p	GSTCD	ENST00000515279.1	-0.07	-0.07
hsa-miR-7850-5p	CLMP	ENST00000448775.2	-0.07	-0.07
hsa-miR-7850-5p	PPTC7	ENST00000354300.3	-0.07	-0.07
hsa-miR-7850-5p	FCAMR	ENST00000400962.3	-0.07	-0.07
hsa-miR-7850-5p	KCNJ14	ENST00000391884.1	-0.07	-0.07
hsa-miR-7850-5p	UNC119B	ENST00000344651.4	-0.07	-0.07
hsa-miR-7850-5p	UGT2B17	ENST00000317746.2	-0.07	-0.07
hsa-miR-7850-5p	TXNRD3NB	ENST00000383572.2	-0.07	-0.15
hsa-miR-7850-5p	RP11-156E8.1	ENST00000607453.1	-0.07	-0.09
hsa-miR-7850-5p	LONRF3	ENST00000304778.7	-0.07	-0.08
hsa-miR-7850-5p	ENC1	ENST00000302351.4	-0.07	-0.09
hsa-miR-7850-5p	LUC7L2	ENST00000541515.3	-0.07	-0.08
hsa-miR-7850-5p	CCNJ	ENST00000265992.5	-0.07	-0.07
hsa-miR-7850-5p	KCNMB2	ENST00000432997.1	-0.07	-0.07
hsa-miR-7850-5p	TAF1D	ENST00000448108.2	-0.07	-0.1
hsa-miR-7850-5p	LIN28A	ENST00000326279.6	-0.07	-0.07
hsa-miR-7850-5p	C12orf77	ENST00000549828.1	-0.07	-0.07
hsa-miR-7850-5p	UBE2F	ENST00000272930.4	-0.07	-0.15
hsa-miR-7850-5p	SULT1C2	ENST00000251481.6	-0.07	-0.21
hsa-miR-7850-5p	AGO4	ENST00000373210.3	-0.07	-0.14
hsa-miR-7850-5p	FAM129A	ENST00000367511.3	-0.07	-0.07
hsa-miR-7850-5p	TREH	ENST00000529101.1	-0.07	-0.07
hsa-miR-7850-5p	ZNF510	ENST00000375231.1	-0.07	-0.07
hsa-miR-7850-5p	ZFP30	ENST00000392144.1	-0.07	-0.07
hsa-miR-7850-5p	MURC	ENST00000307584.5	-0.07	-0.07
hsa-miR-7850-5p	KAT6B	ENST00000287239.4	-0.07	-0.07
hsa-miR-7850-5p	APOBEC4	ENST00000308641.4	-0.07	-0.07
hsa-miR-7850-5p	GDF6	ENST00000287020.5	-0.07	-0.07
hsa-miR-7850-5p	PIGH	ENST00000216452.4	-0.07	-0.1
hsa-miR-7850-5p	CD58	ENST00000369487.3	-0.07	-0.08
hsa-miR-7850-5p	SEMA3D	ENST00000284136.6	-0.07	-0.13
hsa-miR-7850-5p	OSBP	ENST00000263847.1	-0.07	-0.15
hsa-miR-7850-5p	RNF115	ENST00000369291.5	-0.07	-0.14
hsa-miR-7850-5p	C12orf4	ENST00000261250.3	-0.07	-0.09
hsa-miR-7850-5p	SMAD2	ENST00000262160.6	-0.07	-0.09
hsa-miR-7850-5p	SLC8A1	ENST00000406785.2	-0.07	-0.12
hsa-miR-7850-5p	KLHDC10	ENST00000335420.5	-0.07	-0.08
hsa-miR-7850-5p	NHLH2	ENST00000320238.3	-0.07	-0.07
hsa-miR-7850-5p	ZNF426	ENST00000253115.2	-0.07	-0.17
hsa-miR-7850-5p	TBL1Y	ENST00000383032.1	-0.07	-0.07
hsa-miR-7850-5p	TTC29	ENST00000513335.1	-0.07	-0.07
hsa-miR-7850-5p	DCAF17	ENST00000375255.3	-0.07	-0.1
hsa-miR-7850-5p	PHEX	ENST00000537599.1	-0.07	-0.15
hsa-miR-7850-5p	LRRC58	ENST00000295628.3	-0.07	-0.07
hsa-miR-7850-5p	EXT1	ENST00000378204.2	-0.07	-0.08
hsa-miR-7850-5p	CREB3L4	ENST00000368607.3	-0.07	-0.07
hsa-miR-7850-5p	KCNV1	ENST00000524391.1	-0.07	-0.07
hsa-miR-7850-5p	USP9Y	ENST00000338981.3	-0.07	-0.07
hsa-miR-7850-5p	TRIM64B	ENST00000329862.6	-0.07	-0.07
hsa-miR-7850-5p	CTD-2330K9.3	ENST00000419183.1	-0.07	-0.07
hsa-miR-7850-5p	CDH4	ENST00000360469.5	-0.07	-0.07
hsa-miR-7850-5p	BRD1	ENST00000457780.2	-0.07	-0.07
hsa-miR-7850-5p	KCTD20	ENST00000373731.2	-0.07	-0.09
hsa-miR-7850-5p	FBXL20	ENST00000394294.3	-0.07	-0.07
hsa-miR-7850-5p	SUDS3	ENST00000397564.2	-0.07	-0.11
hsa-miR-7850-5p	C6orf136	ENST00000376473.5	-0.07	-0.21
hsa-miR-7850-5p	VKORC1L1	ENST00000360768.3	-0.07	-0.15
hsa-miR-7850-5p	PNPO	ENST00000225573.4	-0.07	-0.07
hsa-miR-7850-5p	XCR1	ENST00000309285.3	-0.07	-0.07
hsa-miR-7850-5p	ZNF143	ENST00000396602.2	-0.07	-0.07
hsa-miR-7850-5p	PPM1E	ENST00000308249.2	-0.07	-0.07
hsa-miR-7850-5p	NR3C2	ENST00000344721.4	-0.07	-0.07
hsa-miR-7850-5p	SLC16A9	ENST00000395348.3	-0.07	-0.07
hsa-miR-7850-5p	RGL1	ENST00000304685.4	-0.07	-0.07
hsa-miR-7850-5p	RSPO3	ENST00000356698.4	-0.07	-0.07
hsa-miR-7850-5p	MMP17	ENST00000535291.1	-0.07	-0.16
hsa-miR-7850-5p	AGPAT3	ENST00000291572.8	-0.07	-0.2
hsa-miR-7850-5p	HMG20A	ENST00000336216.4	-0.07	-0.07
hsa-miR-7850-5p	FCRL1	ENST00000368176.3	-0.07	-0.19
hsa-miR-7850-5p	FSD1L	ENST00000374710.3	-0.07	-0.07
hsa-miR-7850-5p	ART4	ENST00000228936.4	-0.07	-0.07
hsa-miR-7850-5p	KCTD10	ENST00000228495.6	-0.07	-0.07
hsa-miR-7850-5p	ADM	ENST00000278175.5	-0.07	-0.07
hsa-miR-7850-5p	MUC4	ENST00000349607.4	-0.07	-0.07
hsa-miR-7850-5p	TDGF1	ENST00000296145.5	-0.07	-0.07
hsa-miR-7850-5p	APLP1	ENST00000221891.4	-0.07	-0.07
hsa-miR-7850-5p	TMEM209	ENST00000397622.2	-0.07	-0.07
hsa-miR-7850-5p	NNAT	ENST00000062104.2	-0.07	-0.07
hsa-miR-7850-5p	GFRA1	ENST00000439649.3	-0.07	-0.1
hsa-miR-7850-5p	NIT2	ENST00000394140.4	-0.07	-0.14
hsa-miR-7850-5p	PERP	ENST00000421351.3	-0.07	-0.15
hsa-miR-7850-5p	ATP5G3	ENST00000284727.4	-0.07	-0.1
hsa-miR-7850-5p	IPMK	ENST00000373935.3	-0.07	-0.07
hsa-miR-7850-5p	RTN4	ENST00000394609.2	-0.07	-0.07
hsa-miR-7850-5p	IMPA1	ENST00000311489.4	-0.07	-0.07
hsa-miR-7850-5p	XPO4	ENST00000400602.2	-0.07	-0.08
hsa-miR-7850-5p	PCSK1	ENST00000311106.3	-0.07	-0.13
hsa-miR-7850-5p	TUBD1	ENST00000346141.6	-0.07	-0.09
hsa-miR-7850-5p	POU2F1	ENST00000367866.2	-0.07	-0.07
hsa-miR-7850-5p	FSTL5	ENST00000306100.5	-0.07	-0.07
hsa-miR-7850-5p	LRRTM2	ENST00000274711.6	-0.07	-0.07
hsa-miR-7850-5p	GPR89C	ENST00000447947.2	-0.07	-0.07
hsa-miR-7850-5p	C1orf220	ENST00000319387.2	-0.07	-0.07
hsa-miR-7850-5p	RP11-497E19.2	ENST00000553678.1	-0.07	-0.07
hsa-miR-7850-5p	ZBTB34	ENST00000319119.4	-0.07	-0.07
hsa-miR-7850-5p	RBM38	ENST00000440234.2	-0.07	-0.09
hsa-miR-7850-5p	BRWD1	ENST00000342449.3	-0.07	-0.11
hsa-miR-7850-5p	RIC3	ENST00000396677.2	-0.07	-0.07
hsa-miR-7850-5p	CBR1	ENST00000530908.1	-0.07	-0.07
hsa-miR-7850-5p	DAPP1	ENST00000296414.7	-0.07	-0.07
hsa-miR-7850-5p	RP1-32I10.10	ENST00000406912.1	-0.07	-0.07
hsa-miR-7850-5p	VEPH1	ENST00000494677.1	-0.07	-0.07
hsa-miR-7850-5p	XPOT	ENST00000332707.5	-0.07	-0.07
hsa-miR-7850-5p	ARL9	ENST00000360096.2	-0.07	-0.07
hsa-miR-7850-5p	ANAPC7	ENST00000455511.3	-0.07	-0.07
hsa-miR-7850-5p	MCOLN2	ENST00000370608.3	-0.06	-0.07
hsa-miR-7850-5p	UHMK1	ENST00000538489.1	-0.06	-0.09
hsa-miR-7850-5p	PAPOLG	ENST00000238714.3	-0.06	-0.07
hsa-miR-7850-5p	GNB5	ENST00000261837.7	-0.06	-0.09
hsa-miR-7850-5p	PRLR	ENST00000342362.5	-0.06	-0.09
hsa-miR-7850-5p	CYLC2	ENST00000374798.3	-0.06	-0.06
hsa-miR-7850-5p	LRRC48	ENST00000399187.1	-0.06	-0.06
hsa-miR-7850-5p	IDI2	ENST00000277517.1	-0.06	-0.06
hsa-miR-7850-5p	GLIS3	ENST00000324333.10	-0.06	-0.06
hsa-miR-7850-5p	BSPRY	ENST00000374183.4	-0.06	-0.06
hsa-miR-7850-5p	CYP39A1	ENST00000275016.2	-0.06	-0.06
hsa-miR-7850-5p	MAL2	ENST00000276681.6	-0.06	-0.06
hsa-miR-7850-5p	METTL10	ENST00000368836.2	-0.06	-0.17
hsa-miR-7850-5p	CLCN4	ENST00000380833.4	-0.06	-0.07
hsa-miR-7850-5p	PRPS2	ENST00000380668.5	-0.06	-0.07
hsa-miR-7850-5p	EYA4	ENST00000367895.5	-0.06	-0.07
hsa-miR-7850-5p	RBMS3	ENST00000396583.3	-0.06	-0.13
hsa-miR-7850-5p	GTPBP4	ENST00000360803.4	-0.06	-0.08
hsa-miR-7850-5p	MAGI2	ENST00000419488.1	-0.06	-0.18
hsa-miR-7850-5p	LPIN2	ENST00000261596.4	-0.06	-0.06
hsa-miR-7850-5p	BMP2K	ENST00000335016.5	-0.06	-0.07
hsa-miR-7850-5p	COL3A1	ENST00000304636.3	-0.06	-0.06
hsa-miR-7850-5p	SOWAHA	ENST00000378693.2	-0.06	-0.06
hsa-miR-7850-5p	DHRS3	ENST00000376223.2	-0.06	-0.06
hsa-miR-7850-5p	NXPH3	ENST00000328741.5	-0.06	-0.06
hsa-miR-7850-5p	WSCD2	ENST00000332082.4	-0.06	-0.06
hsa-miR-7850-5p	VIT	ENST00000389975.3	-0.06	-0.06
hsa-miR-7850-5p	SNRNP40	ENST00000446633.2	-0.06	-0.06
hsa-miR-7850-5p	JAGN1	ENST00000307768.4	-0.06	-0.1
hsa-miR-7850-5p	NARS	ENST00000256854.5	-0.06	-0.12
hsa-miR-7850-5p	SV2B	ENST00000394232.1	-0.06	-0.08
hsa-miR-7850-5p	CCNC	ENST00000520371.1	-0.06	-0.06
hsa-miR-7850-5p	PTPN21	ENST00000328736.3	-0.06	-0.07
hsa-miR-7850-5p	SMR3B	ENST00000304915.3	-0.06	-0.06
hsa-miR-7850-5p	MET	ENST00000397752.3	-0.06	-0.06
hsa-miR-7850-5p	C6orf195	ENST00000296847.3	-0.06	-0.06
hsa-miR-7850-5p	ICAM4	ENST00000393717.2	-0.06	-0.06
hsa-miR-7850-5p	PPP1R13L	ENST00000360957.5	-0.06	-0.06
hsa-miR-7850-5p	MERTK	ENST00000295408.4	-0.06	-0.06
hsa-miR-7850-5p	BBS9	ENST00000242067.6	-0.06	-0.06
hsa-miR-7850-5p	SMYD1	ENST00000419482.2	-0.06	-0.06
hsa-miR-7850-5p	PRKX	ENST00000262848.5	-0.06	-0.06
hsa-miR-7850-5p	SH3PXD2A	ENST00000369774.4	-0.06	-0.07
hsa-miR-7850-5p	CRB1	ENST00000367400.3	-0.06	-0.09
hsa-miR-7850-5p	CCRN4L	ENST00000280614.2	-0.06	-0.14
hsa-miR-7850-5p	MLLT11	ENST00000368921.3	-0.06	-0.12
hsa-miR-7850-5p	SLC1A1	ENST00000262352.3	-0.06	-0.07
hsa-miR-7850-5p	RPL22L1	ENST00000295830.8	-0.06	-0.14
hsa-miR-7850-5p	MGA	ENST00000219905.7	-0.06	-0.07
hsa-miR-7850-5p	CACNA1E	ENST00000526775.1	-0.06	-0.06
hsa-miR-7850-5p	SLC35E2B	ENST00000378662.1	-0.06	-0.06
hsa-miR-7850-5p	PHC1	ENST00000433083.2	-0.06	-0.06
hsa-miR-7850-5p	TNS1	ENST00000171887.4	-0.06	-0.06
hsa-miR-7850-5p	SLC10A7	ENST00000264986.3	-0.06	-0.06
hsa-miR-7850-5p	TSLP	ENST00000379706.4	-0.06	-0.06
hsa-miR-7850-5p	PCDHB6	ENST00000231136.1	-0.06	-0.06
hsa-miR-7850-5p	PHF21A	ENST00000257821.4	-0.06	-0.07
hsa-miR-7850-5p	CCDC80	ENST00000206423.3	-0.06	-0.14
hsa-miR-7850-5p	SOCS2	ENST00000548537.1	-0.06	-0.07
hsa-miR-7850-5p	ONECUT2	ENST00000491143.2	-0.06	-0.07
hsa-miR-7850-5p	FAM83B	ENST00000306858.7	-0.06	-0.06
hsa-miR-7850-5p	SERINC5	ENST00000512721.1	-0.06	-0.06
hsa-miR-7850-5p	STK40	ENST00000359297.2	-0.06	-0.07
hsa-miR-7850-5p	CLEC4G	ENST00000328853.5	-0.06	-0.06
hsa-miR-7850-5p	C9orf57	ENST00000377024.3	-0.06	-0.06
hsa-miR-7850-5p	ZNF451	ENST00000370708.4	-0.06	-0.06
hsa-miR-7850-5p	ERBB4	ENST00000342788.4	-0.06	-0.07
hsa-miR-7850-5p	LDLRAD3	ENST00000315571.5	-0.06	-0.06
hsa-miR-7850-5p	USP48	ENST00000400301.1	-0.06	-0.07
hsa-miR-7850-5p	EIF3F	ENST00000533626.1	-0.06	-0.13
hsa-miR-7850-5p	MEPCE	ENST00000310512.2	-0.06	-0.06
hsa-miR-7850-5p	GOLGA8B	ENST00000342314.5	-0.06	-0.06
hsa-miR-7850-5p	IL6ST	ENST00000381287.4	-0.06	-0.06
hsa-miR-7850-5p	GJB2	ENST00000382848.4	-0.06	-0.07
hsa-miR-7850-5p	MEGF9	ENST00000373930.3	-0.06	-0.06
hsa-miR-7850-5p	C10orf40	ENST00000521074.1	-0.06	-0.06
hsa-miR-7850-5p	MTRF1L	ENST00000367231.5	-0.06	-0.06
hsa-miR-7850-5p	PRRC2B	ENST00000372249.1	-0.06	-0.06
hsa-miR-7850-5p	ARHGAP19	ENST00000358531.4	-0.06	-0.06
hsa-miR-7850-5p	SLC30A5	ENST00000396591.3	-0.06	-0.17
hsa-miR-7850-5p	COL4A3BP	ENST00000380494.5	-0.06	-0.07
hsa-miR-7850-5p	RPL32	ENST00000429711.2	-0.06	-0.33
hsa-miR-7850-5p	CREBRF	ENST00000540014.1	-0.06	-0.06
hsa-miR-7850-5p	DAAM1	ENST00000395125.1	-0.06	-0.08
hsa-miR-7850-5p	LPGAT1	ENST00000366997.4	-0.06	-0.08
hsa-miR-7850-5p	SPA17	ENST00000532692.1	-0.06	-0.09
hsa-miR-7850-5p	ZBTB8B	ENST00000609129.1	-0.06	-0.06
hsa-miR-7850-5p	TLDC1	ENST00000343629.6	-0.06	-0.1
hsa-miR-7850-5p	EIF1	ENST00000469257.1	-0.06	-0.06
hsa-miR-7850-5p	OPN3	ENST00000366554.2	-0.06	-0.06
hsa-miR-7850-5p	CLIC1	ENST00000375784.3	-0.06	-0.06
hsa-miR-7850-5p	CCR8	ENST00000414803.1	-0.06	-0.06
hsa-miR-7850-5p	RPA4	ENST00000373040.3	-0.06	-0.06
hsa-miR-7850-5p	NAV3	ENST00000228327.6	-0.06	-0.06
hsa-miR-7850-5p	PEF1	ENST00000373703.4	-0.06	-0.06
hsa-miR-7850-5p	TP73	ENST00000378280.1	-0.06	-0.06
hsa-miR-7850-5p	IRAK1	ENST00000369980.3	-0.06	-0.06
hsa-miR-7850-5p	CLEC2D	ENST00000261340.7	-0.06	-0.11
hsa-miR-7850-5p	UBL4A	ENST00000369660.4	-0.06	-0.06
hsa-miR-7850-5p	FAM26E	ENST00000368599.3	-0.06	-0.27
hsa-miR-7850-5p	STXBP4	ENST00000376352.2	-0.06	-0.08
hsa-miR-7850-5p	MBNL3	ENST00000370839.3	-0.06	-0.09
hsa-miR-7850-5p	SIAH2	ENST00000312960.3	-0.06	-0.12
hsa-miR-7850-5p	LASP1	ENST00000318008.6	-0.06	-0.06
hsa-miR-7850-5p	PTPN14	ENST00000366956.5	-0.06	-0.06
hsa-miR-7850-5p	CYP1A1	ENST00000379727.3	-0.06	-0.06
hsa-miR-7850-5p	HTR2C	ENST00000371950.3	-0.06	-0.06
hsa-miR-7850-5p	CLLU1	ENST00000378485.1	-0.06	-0.06
hsa-miR-7850-5p	PLEKHA2	ENST00000420274.1	-0.06	-0.06
hsa-miR-7850-5p	NME1	ENST00000511355.1	-0.06	-0.06
hsa-miR-7850-5p	KIAA1211L	ENST00000397899.2	-0.06	-0.06
hsa-miR-7850-5p	GNA13	ENST00000439174.2	-0.06	-0.06
hsa-miR-7850-5p	AL627309.1	ENST00000423372.3	-0.06	-0.06
hsa-miR-7850-5p	ITPRIPL2	ENST00000381440.3	-0.06	-0.06
hsa-miR-7850-5p	CYS1	ENST00000381813.4	-0.06	-0.06
hsa-miR-7850-5p	IPO11	ENST00000409534.1	-0.06	-0.28
hsa-miR-7850-5p	TSC1	ENST00000298552.3	-0.06	-0.06
hsa-miR-7850-5p	MYPN	ENST00000358913.5	-0.06	-0.09
hsa-miR-7850-5p	RABIF	ENST00000367262.3	-0.06	-0.07
hsa-miR-7850-5p	TM6SF2	ENST00000389363.4	-0.06	-0.2
hsa-miR-7850-5p	KNCN	ENST00000481882.2	-0.06	-0.07
hsa-miR-7850-5p	SEPT3	ENST00000396425.3	-0.06	-0.06
hsa-miR-7850-5p	FLJ20306	ENST00000601673.1	-0.06	-0.06
hsa-miR-7850-5p	ZNF84	ENST00000392319.2	-0.06	-0.06
hsa-miR-7850-5p	LPAR6	ENST00000378434.4	-0.06	-0.06
hsa-miR-7850-5p	AKAP7	ENST00000431975.2	-0.05	-0.05
hsa-miR-7850-5p	SLC17A8	ENST00000323346.5	-0.05	-0.05
hsa-miR-7850-5p	SLC5A1	ENST00000266088.4	-0.05	-0.05
hsa-miR-7850-5p	ITGA1	ENST00000282588.6	-0.05	-0.07
hsa-miR-7850-5p	ARL6IP6	ENST00000326446.5	-0.05	-0.2
hsa-miR-7850-5p	NMNAT3	ENST00000511444.1	-0.05	-0.15
hsa-miR-7850-5p	CYP7A1	ENST00000301645.3	-0.05	-0.05
hsa-miR-7850-5p	L1TD1	ENST00000498273.1	-0.05	-0.05
hsa-miR-7850-5p	SIT1	ENST00000259608.3	-0.05	-0.05
hsa-miR-7850-5p	KBTBD3	ENST00000534815.1	-0.05	-0.05
hsa-miR-7850-5p	NAIP	ENST00000517649.1	-0.05	-0.05
hsa-miR-7850-5p	SLC39A9	ENST00000031146.4	-0.05	-0.06
hsa-miR-7850-5p	DIAPH2	ENST00000324765.8	-0.05	-0.06
hsa-miR-7850-5p	NUDT1	ENST00000356714.1	-0.05	-0.4
hsa-miR-7850-5p	ZADH2	ENST00000322342.3	-0.05	-0.08
hsa-miR-7850-5p	AGT	ENST00000366667.4	-0.05	-0.14
hsa-miR-7850-5p	C6orf141	ENST00000529246.2	-0.05	-0.08
hsa-miR-7850-5p	THAP6	ENST00000311638.3	-0.05	-0.06
hsa-miR-7850-5p	CD86	ENST00000330540.2	-0.05	-0.05
hsa-miR-7850-5p	TAS2R20	ENST00000538986.1	-0.05	-0.05
hsa-miR-7850-5p	SMG8	ENST00000300917.5	-0.05	-0.05
hsa-miR-7850-5p	CASP1	ENST00000533400.1	-0.05	-0.05
hsa-miR-7850-5p	CYP3A5	ENST00000339843.2	-0.05	-0.05
hsa-miR-7850-5p	DZIP1L	ENST00000327532.2	-0.05	-0.05
hsa-miR-7850-5p	KLHDC2	ENST00000557247.1	-0.05	-0.05
hsa-miR-7850-5p	ST6GALNAC3	ENST00000328299.3	-0.05	-0.05
hsa-miR-7850-5p	CCDC64B	ENST00000573514.1	-0.05	-0.05
hsa-miR-7850-5p	NECAB1	ENST00000417640.2	-0.05	-0.05
hsa-miR-7850-5p	LSM12	ENST00000585388.1	-0.05	-0.07
hsa-miR-7850-5p	CCNT1	ENST00000261900.3	-0.05	-0.06
hsa-miR-7850-5p	ZNF10	ENST00000248211.6	-0.05	-0.06
hsa-miR-7850-5p	MME	ENST00000460393.1	-0.05	-0.17
hsa-miR-7850-5p	KPNA3	ENST00000261667.3	-0.05	-0.09
hsa-miR-7850-5p	HHEX	ENST00000282728.5	-0.05	-0.05
hsa-miR-7850-5p	MIA3	ENST00000344922.5	-0.05	-0.06
hsa-miR-7850-5p	CLNS1A	ENST00000525428.1	-0.05	-0.06
hsa-miR-7850-5p	FYN	ENST00000368682.3	-0.05	-0.05
hsa-miR-7850-5p	TBC1D28	ENST00000345096.4	-0.05	-0.05
hsa-miR-7850-5p	CDHR3	ENST00000343407.5	-0.05	-0.05
hsa-miR-7850-5p	RASL12	ENST00000220062.4	-0.05	-0.05
hsa-miR-7850-5p	ERAP1	ENST00000443439.2	-0.05	-0.05
hsa-miR-7850-5p	AL136531.1	ENST00000537552.1	-0.05	-0.05
hsa-miR-7850-5p	ADPRHL1	ENST00000356501.4	-0.05	-0.05
hsa-miR-7850-5p	QPCTL	ENST00000012049.5	-0.05	-0.06
hsa-miR-7850-5p	DUSP18	ENST00000403268.1	-0.05	-0.05
hsa-miR-7850-5p	SGIP1	ENST00000371036.3	-0.05	-0.15
hsa-miR-7850-5p	SFXN1	ENST00000321442.5	-0.05	-0.05
hsa-miR-7850-5p	KCNJ15	ENST00000328656.4	-0.05	-0.05
hsa-miR-7850-5p	PTPRT	ENST00000373187.1	-0.05	-0.05
hsa-miR-7850-5p	UNC5B	ENST00000335350.6	-0.05	-0.05
hsa-miR-7850-5p	CCDC180	ENST00000395220.1	-0.05	-0.05
hsa-miR-7850-5p	PFAS	ENST00000314666.6	-0.05	-0.05
hsa-miR-7850-5p	CYFIP2	ENST00000318218.6	-0.05	-0.05
hsa-miR-7850-5p	KCNJ6	ENST00000609713.1	-0.05	-0.05
hsa-miR-7850-5p	PLXNC1	ENST00000258526.4	-0.05	-0.05
hsa-miR-7850-5p	KCND3	ENST00000369697.1	-0.05	-0.05
hsa-miR-7850-5p	MYRIP	ENST00000302541.6	-0.05	-0.05
hsa-miR-7850-5p	KSR2	ENST00000425217.1	-0.05	-0.05
hsa-miR-7850-5p	PLEKHG4B	ENST00000283426.6	-0.05	-0.05
hsa-miR-7850-5p	SDK2	ENST00000392650.3	-0.05	-0.05
hsa-miR-7850-5p	GLYAT	ENST00000344743.3	-0.05	-0.07
hsa-miR-7850-5p	CMKLR1	ENST00000312143.7	-0.05	-0.05
hsa-miR-7850-5p	MTUS1	ENST00000381869.3	-0.05	-0.05
hsa-miR-7850-5p	OSGIN2	ENST00000451899.2	-0.05	-0.05
hsa-miR-7850-5p	MYO9A	ENST00000564571.1	-0.05	-0.05
hsa-miR-7850-5p	FRK	ENST00000606080.1	-0.05	-0.07
hsa-miR-7850-5p	SETD3	ENST00000331768.5	-0.05	-0.07
hsa-miR-7850-5p	PHLDA1	ENST00000602540.1	-0.05	-0.06
hsa-miR-7850-5p	GMFB	ENST00000554908.1	-0.05	-0.15
hsa-miR-7850-5p	ABAT	ENST00000569156.1	-0.05	-0.11
hsa-miR-7850-5p	ESYT3	ENST00000389567.4	-0.05	-0.09
hsa-miR-7850-5p	MGAT5	ENST00000409645.1	-0.05	-0.05
hsa-miR-7850-5p	GALNT4	ENST00000529983.2	-0.05	-0.05
hsa-miR-7850-5p	HS6ST2	ENST00000370836.2	-0.05	-0.05
hsa-miR-7850-5p	PI15	ENST00000260113.2	-0.05	-0.05
hsa-miR-7850-5p	LRRN3	ENST00000422987.3	-0.05	-0.05
hsa-miR-7850-5p	BTBD18	ENST00000436147.3	-0.05	-0.05
hsa-miR-7850-5p	FAM9C	ENST00000542843.1	-0.05	-0.05
hsa-miR-7850-5p	GPR151	ENST00000311104.2	-0.05	-0.05
hsa-miR-7850-5p	CACNA2D1	ENST00000356860.3	-0.05	-0.05
hsa-miR-7850-5p	PAPLN	ENST00000381166.3	-0.05	-0.05
hsa-miR-7850-5p	SBDS	ENST00000246868.2	-0.05	-0.05
hsa-miR-7850-5p	CYB5B	ENST00000512062.1	-0.05	-0.06
hsa-miR-7850-5p	SLC22A15	ENST00000369503.4	-0.05	-0.13
hsa-miR-7850-5p	SUV39H2	ENST00000313519.5	-0.05	-0.09
hsa-miR-7850-5p	NOM1	ENST00000275820.3	-0.05	-0.06
hsa-miR-7850-5p	ZKSCAN8	ENST00000330236.6	-0.05	-0.05
hsa-miR-7850-5p	MAP3K3	ENST00000361357.3	-0.05	-0.05
hsa-miR-7850-5p	PTEN	ENST00000371953.3	-0.05	-0.09
hsa-miR-7850-5p	SLAMF6	ENST00000368059.3	-0.05	-0.05
hsa-miR-7850-5p	DNAJC24	ENST00000465995.1	-0.05	-0.06
hsa-miR-7850-5p	FAM218A	ENST00000513876.2	-0.05	-0.08
hsa-miR-7850-5p	RNF144A	ENST00000320892.6	-0.05	-0.05
hsa-miR-7850-5p	C11orf74	ENST00000534635.1	-0.05	-0.18
hsa-miR-7850-5p	SCML2	ENST00000398048.3	-0.05	-0.22
hsa-miR-7850-5p	DCTN3	ENST00000447983.2	-0.05	-0.05
hsa-miR-7850-5p	CD47	ENST00000361309.5	-0.05	-0.12
hsa-miR-7850-5p	ACSL6	ENST00000379264.2	-0.05	-0.05
hsa-miR-7850-5p	CLEC3A	ENST00000299642.4	-0.05	-0.05
hsa-miR-7850-5p	SSBP2	ENST00000320672.4	-0.05	-0.05
hsa-miR-7850-5p	GPR171	ENST00000309180.5	-0.05	-0.05
hsa-miR-7850-5p	ZNF460	ENST00000360338.3	-0.05	-0.05
hsa-miR-7850-5p	ANTXR1	ENST00000409829.3	-0.05	-0.05
hsa-miR-7850-5p	PBOV1	ENST00000527246.2	-0.05	-0.05
hsa-miR-7850-5p	MEI4	ENST00000602452.2	-0.05	-0.05
hsa-miR-7850-5p	RBM47	ENST00000319592.4	-0.05	-0.05
hsa-miR-7850-5p	YY1	ENST00000262238.4	-0.05	-0.05
hsa-miR-7850-5p	TCEANC	ENST00000380600.1	-0.05	-0.07
hsa-miR-7850-5p	INSIG1	ENST00000342407.5	-0.05	-0.05
hsa-miR-7850-5p	ULBP3	ENST00000367339.2	-0.05	-0.07
hsa-miR-7850-5p	ADCYAP1R1	ENST00000304166.4	-0.05	-0.1
hsa-miR-7850-5p	ZNF407	ENST00000299687.5	-0.05	-0.05
hsa-miR-7850-5p	C10orf55	ENST00000409178.1	-0.05	-0.05
hsa-miR-7850-5p	HLF	ENST00000226067.5	-0.05	-0.06
hsa-miR-7850-5p	SEH1L	ENST00000262124.11	-0.05	-0.05
hsa-miR-7850-5p	DMRT1	ENST00000382276.3	-0.05	-0.05
hsa-miR-7850-5p	NCBP2	ENST00000447325.1	-0.05	-0.05
hsa-miR-7850-5p	ARSG	ENST00000448504.2	-0.05	-0.15
hsa-miR-7850-5p	FZD3	ENST00000240093.3	-0.05	-0.05
hsa-miR-7850-5p	NAPG	ENST00000322897.6	-0.05	-0.08
hsa-miR-7850-5p	B4GALT6	ENST00000306851.5	-0.05	-0.05
hsa-miR-7850-5p	TPM4	ENST00000300933.4	-0.05	-0.05
hsa-miR-7850-5p	STK39	ENST00000355999.4	-0.04	-0.04
hsa-miR-7850-5p	CSAD	ENST00000267085.4	-0.04	-0.04
hsa-miR-7850-5p	TMLHE	ENST00000334398.3	-0.04	-0.07
hsa-miR-7850-5p	HIST1H4I	ENST00000354348.2	-0.04	-0.04
hsa-miR-7850-5p	C8orf46	ENST00000522977.1	-0.04	-0.04
hsa-miR-7850-5p	RTKN2	ENST00000373789.3	-0.04	-0.04
hsa-miR-7850-5p	LGI1	ENST00000371413.3	-0.04	-0.04
hsa-miR-7850-5p	ANO3	ENST00000256737.3	-0.04	-0.04
hsa-miR-7850-5p	SDF2	ENST00000247020.4	-0.04	-0.04
hsa-miR-7850-5p	PGR	ENST00000325455.5	-0.04	-0.06
hsa-miR-7850-5p	IRAK1BP1	ENST00000369940.2	-0.04	-0.05
hsa-miR-7850-5p	AMD1	ENST00000368885.3	-0.04	-0.07
hsa-miR-7850-5p	STX16	ENST00000355957.5	-0.04	-0.08
hsa-miR-7850-5p	PLS1	ENST00000457734.2	-0.04	-0.05
hsa-miR-7850-5p	TRNT1	ENST00000251607.6	-0.04	-0.04
hsa-miR-7850-5p	VDAC1	ENST00000395044.3	-0.04	-0.04
hsa-miR-7850-5p	SMAD1	ENST00000302085.4	-0.04	-0.04
hsa-miR-7850-5p	TMTC4	ENST00000376234.3	-0.04	-0.04
hsa-miR-7850-5p	BEND2	ENST00000380033.4	-0.04	-0.04
hsa-miR-7850-5p	ALDOB	ENST00000374855.4	-0.04	-0.04
hsa-miR-7850-5p	SLC25A21-AS1	ENST00000556667.1	-0.04	-0.05
hsa-miR-7850-5p	RP5-850E9.3	ENST00000488788.2	-0.04	-0.09
hsa-miR-7850-5p	CCDC92	ENST00000238156.3	-0.04	-0.06
hsa-miR-7850-5p	SUMO2	ENST00000420826.2	-0.04	-0.09
hsa-miR-7850-5p	HNRNPU	ENST00000444376.2	-0.04	-0.04
hsa-miR-7850-5p	NIPSNAP3B	ENST00000374762.3	-0.04	-0.15
hsa-miR-7850-5p	TMEM246	ENST00000374847.1	-0.04	-0.06
hsa-miR-7850-5p	SLC35E2	ENST00000246421.4	-0.04	-0.1
hsa-miR-7850-5p	EMC1	ENST00000477853.1	-0.04	-0.04
hsa-miR-7850-5p	CCDC177	ENST00000599174.1	-0.04	-0.04
hsa-miR-7850-5p	KCTD9	ENST00000221200.4	-0.04	-0.04
hsa-miR-7850-5p	RPS4Y1	ENST00000250784.8	-0.04	-0.04
hsa-miR-7850-5p	APOL6	ENST00000409652.4	-0.04	-0.04
hsa-miR-7850-5p	NHSL2	ENST00000540800.1	-0.04	-0.04
hsa-miR-7850-5p	NUCKS1	ENST00000367142.4	-0.04	-0.05
hsa-miR-7850-5p	ARL8B	ENST00000419534.2	-0.04	-0.04
hsa-miR-7850-5p	C6orf223	ENST00000439969.2	-0.04	-0.11
hsa-miR-7850-5p	SRPK1	ENST00000373825.2	-0.04	-0.29
hsa-miR-7850-5p	RORA	ENST00000335670.6	-0.04	-0.05
hsa-miR-7850-5p	BUB1	ENST00000535254.1	-0.04	-0.1
hsa-miR-7850-5p	TMEM64	ENST00000458549.2	-0.04	-0.08
hsa-miR-7850-5p	YES1	ENST00000577961.1	-0.04	-0.04
hsa-miR-7850-5p	PIGX	ENST00000314118.4	-0.04	-0.06
hsa-miR-7850-5p	PDPR	ENST00000568530.1	-0.04	-0.07
hsa-miR-7850-5p	SLC9A3R2	ENST00000424542.2	-0.04	-0.04
hsa-miR-7850-5p	GPR39	ENST00000329321.3	-0.04	-0.04
hsa-miR-7850-5p	C17orf77	ENST00000392620.1	-0.04	-0.04
hsa-miR-7850-5p	LRRC8D	ENST00000337338.5	-0.04	-0.2
hsa-miR-7850-5p	GALNT12	ENST00000375011.3	-0.04	-0.04
hsa-miR-7850-5p	SLC13A1	ENST00000194130.2	-0.04	-0.04
hsa-miR-7850-5p	SETBP1	ENST00000282030.5	-0.04	-0.05
hsa-miR-7850-5p	GULP1	ENST00000409843.1	-0.04	-0.04
hsa-miR-7850-5p	COX5A	ENST00000322347.6	-0.04	-0.05
hsa-miR-7850-5p	MARCH6	ENST00000274140.5	-0.04	-0.08
hsa-miR-7850-5p	CHFR	ENST00000315585.7	-0.04	-0.2
hsa-miR-7850-5p	SMARCE1	ENST00000377808.4	-0.04	-0.16
hsa-miR-7850-5p	NADK2	ENST00000397338.1	-0.04	-0.16
hsa-miR-7850-5p	ZBTB41	ENST00000367405.4	-0.04	-0.04
hsa-miR-7850-5p	NKX6-2	ENST00000368592.5	-0.04	-0.2
hsa-miR-7850-5p	CDK12	ENST00000447079.4	-0.04	-0.05
hsa-miR-7850-5p	ERCC8	ENST00000426742.2	-0.04	-0.05
hsa-miR-7850-5p	EPHA5	ENST00000273854.3	-0.04	-0.06
hsa-miR-7850-5p	EBAG9	ENST00000337573.5	-0.04	-0.05
hsa-miR-7850-5p	KIAA1244	ENST00000251691.4	-0.04	-0.05
hsa-miR-7850-5p	ZWILCH	ENST00000307897.5	-0.04	-0.04
hsa-miR-7850-5p	TMEM237	ENST00000409444.2	-0.04	-0.05
hsa-miR-7850-5p	ACTBL2	ENST00000423391.1	-0.04	-0.04
hsa-miR-7850-5p	MCHR1	ENST00000249016.4	-0.04	-0.04
hsa-miR-7850-5p	TRPC1	ENST00000273482.6	-0.04	-0.04
hsa-miR-7850-5p	PCDH9	ENST00000377861.3	-0.04	-0.04
hsa-miR-7850-5p	SMAD5	ENST00000545279.1	-0.04	-0.06
hsa-miR-7850-5p	IRGQ	ENST00000422989.1	-0.04	-0.05
hsa-miR-7850-5p	CRNKL1	ENST00000377327.4	-0.04	-0.14
hsa-miR-7850-5p	ZNF503	ENST00000372524.4	-0.04	-0.04
hsa-miR-7850-5p	FSTL4	ENST00000265342.7	-0.04	-0.06
hsa-miR-7850-5p	ADI1	ENST00000327435.6	-0.04	-0.04
hsa-miR-7850-5p	DSN1	ENST00000426836.1	-0.04	-0.04
hsa-miR-7850-5p	MAPRE2	ENST00000436190.2	-0.04	-0.05
hsa-miR-7850-5p	ITPR1	ENST00000302640.8	-0.04	-0.04
hsa-miR-7850-5p	VMA21	ENST00000330374.6	-0.04	-0.04
hsa-miR-7850-5p	RC3H1	ENST00000367696.2	-0.04	-0.05
hsa-miR-7850-5p	PANK3	ENST00000239231.6	-0.04	-0.08
hsa-miR-7850-5p	CNTNAP3	ENST00000297668.6	-0.04	-0.09
hsa-miR-7850-5p	CTD-2368P22.1	ENST00000550135.1	-0.04	-0.04
hsa-miR-7850-5p	TCF4	ENST00000354452.3	-0.04	-0.05
hsa-miR-7850-5p	SRRM4	ENST00000267260.4	-0.04	-0.04
hsa-miR-7850-5p	FER	ENST00000281092.4	-0.04	-0.04
hsa-miR-7850-5p	DLGAP2	ENST00000421627.2	-0.04	-0.04
hsa-miR-7850-5p	GOLGA6L10	ENST00000439287.4	-0.04	-0.04
hsa-miR-7850-5p	SLC24A2	ENST00000341998.2	-0.04	-0.04
hsa-miR-7850-5p	THSD7A	ENST00000423059.4	-0.04	-0.04
hsa-miR-7850-5p	ZNF471	ENST00000591537.1	-0.04	-0.04
hsa-miR-7850-5p	XKR4	ENST00000327381.6	-0.04	-0.04
hsa-miR-7850-5p	ZC3H6	ENST00000343936.4	-0.04	-0.04
hsa-miR-7850-5p	KCNN3	ENST00000271915.4	-0.04	-0.04
hsa-miR-7850-5p	SAMD12	ENST00000409003.4	-0.04	-0.04
hsa-miR-7850-5p	SYT15	ENST00000374323.4	-0.04	-0.04
hsa-miR-7850-5p	NCOA2	ENST00000452400.2	-0.04	-0.04
hsa-miR-7850-5p	IRS4	ENST00000372129.2	-0.04	-0.04
hsa-miR-7850-5p	STXBP5L	ENST00000273666.6	-0.04	-0.04
hsa-miR-7850-5p	FAM83F	ENST00000333407.6	-0.04	-0.04
hsa-miR-7850-5p	PARN	ENST00000437198.2	-0.04	-0.04
hsa-miR-7850-5p	ST6GALNAC5	ENST00000477717.1	-0.04	-0.04
hsa-miR-7850-5p	CALN1	ENST00000329008.5	-0.04	-0.04
hsa-miR-7850-5p	KIAA1598	ENST00000260777.10	-0.04	-0.04
hsa-miR-7850-5p	LPP	ENST00000312675.4	-0.04	-0.04
hsa-miR-7850-5p	MIDN	ENST00000591446.2	-0.04	-0.04
hsa-miR-7850-5p	KRR1	ENST00000229214.4	-0.04	-0.17
hsa-miR-7850-5p	C8orf44-SGK3	ENST00000519289.1	-0.04	-0.04
hsa-miR-7850-5p	ZNF740	ENST00000416904.3	-0.04	-0.04
hsa-miR-7850-5p	ZNF275	ENST00000370251.3	-0.04	-0.04
hsa-miR-7850-5p	ZNF555	ENST00000334241.4	-0.04	-0.1
hsa-miR-7850-5p	NDUFA5	ENST00000471770.1	-0.04	-0.08
hsa-miR-7850-5p	TBC1D12	ENST00000225235.4	-0.04	-0.06
hsa-miR-7850-5p	SCAF8	ENST00000367178.3	-0.04	-0.05
hsa-miR-7850-5p	GOLGA6L9	ENST00000300515.8	-0.04	-0.04
hsa-miR-7850-5p	ISX	ENST00000308700.6	-0.04	-0.04
hsa-miR-7850-5p	ME3	ENST00000393324.3	-0.04	-0.04
hsa-miR-7850-5p	EML6	ENST00000356458.6	-0.04	-0.04
hsa-miR-7850-5p	TMEM101	ENST00000589334.1	-0.04	-0.35
hsa-miR-7850-5p	METTL8	ENST00000375258.4	-0.04	-0.07
hsa-miR-7850-5p	ABCA13	ENST00000544596.1	-0.04	-0.04
hsa-miR-7850-5p	TP53RK	ENST00000372102.3	-0.04	-0.04
hsa-miR-7850-5p	ALDH18A1	ENST00000371224.2	-0.04	-0.04
hsa-miR-7850-5p	SNX29	ENST00000566228.1	-0.04	-0.04
hsa-miR-7850-5p	KIAA0825	ENST00000513200.3	-0.04	-0.04
hsa-miR-7850-5p	XRN1	ENST00000264951.4	-0.04	-0.04
hsa-miR-7850-5p	CD276	ENST00000318443.5	-0.04	-0.04
hsa-miR-7850-5p	FGF9	ENST00000382353.5	-0.04	-0.07
hsa-miR-7850-5p	CDH12	ENST00000504376.2	-0.04	-0.06
hsa-miR-7850-5p	GPR157	ENST00000377411.4	-0.04	-0.04
hsa-miR-7850-5p	SRP9	ENST00000366838.1	-0.04	-0.39
hsa-miR-7850-5p	IGSF6	ENST00000268389.4	-0.04	-0.12
hsa-miR-7850-5p	MESDC2	ENST00000261758.4	-0.04	-0.04
hsa-miR-7850-5p	LDLRAD4	ENST00000399848.3	-0.04	-0.09
hsa-miR-7850-5p	CYBRD1	ENST00000375252.3	-0.04	-0.04
hsa-miR-7850-5p	SUCLG2	ENST00000307227.5	-0.04	-0.04
hsa-miR-7850-5p	ZCCHC4	ENST00000302874.4	-0.04	-0.04
hsa-miR-7850-5p	KIAA1522	ENST00000401073.2	-0.04	-0.04
hsa-miR-7850-5p	CYYR1	ENST00000299340.4	-0.04	-0.04
hsa-miR-7850-5p	IGDCC3	ENST00000327987.4	-0.04	-0.04
hsa-miR-7850-5p	C9orf84	ENST00000394779.3	-0.04	-0.04
hsa-miR-7850-5p	DACH1	ENST00000305425.4	-0.04	-0.04
hsa-miR-7850-5p	KDELR2	ENST00000258739.4	-0.04	-0.08
hsa-miR-7850-5p	CACNG2	ENST00000300105.6	-0.04	-0.04
hsa-miR-7850-5p	C10orf32	ENST00000339834.5	-0.04	-0.04
hsa-miR-7850-5p	SRXN1	ENST00000381962.3	-0.04	-0.07
hsa-miR-7850-5p	TBRG1	ENST00000441174.3	-0.04	-0.14
hsa-miR-7850-5p	IL17RD	ENST00000296318.7	-0.04	-0.04
hsa-miR-7850-5p	STARD4	ENST00000512160.1	-0.04	-0.05
hsa-miR-7850-5p	ABHD2	ENST00000352732.5	-0.04	-0.04
hsa-miR-7850-5p	PAFAH1B2	ENST00000527958.1	-0.04	-0.1
hsa-miR-7850-5p	SPSB4	ENST00000310546.2	-0.04	-0.04
hsa-miR-7850-5p	ASB7	ENST00000332783.7	-0.04	-0.04
hsa-miR-7850-5p	ARHGAP17	ENST00000441763.2	-0.04	-0.04
hsa-miR-7850-5p	STEAP2	ENST00000287908.3	-0.04	-0.04
hsa-miR-7850-5p	DEGS1	ENST00000323699.4	-0.04	-0.04
hsa-miR-7850-5p	PREX2	ENST00000288368.4	-0.04	-0.04
hsa-miR-7850-5p	CCNI	ENST00000237654.4	-0.04	-0.04
hsa-miR-7850-5p	ZNF704	ENST00000327835.3	-0.04	-0.06
hsa-miR-7850-5p	APBB2	ENST00000295974.8	-0.04	-0.08
hsa-miR-7850-5p	TMEM220	ENST00000341871.3	-0.04	-0.23
hsa-miR-7850-5p	HPSE2	ENST00000370546.1	-0.04	-0.07
hsa-miR-7850-5p	COLEC11	ENST00000236693.7	-0.04	-0.4
hsa-miR-7850-5p	ZNF799	ENST00000419318.1	-0.04	-0.05
hsa-miR-7850-5p	PHYHIPL	ENST00000373880.4	-0.04	-0.08
hsa-miR-7850-5p	POLE	ENST00000320574.5	-0.04	-0.05
hsa-miR-7850-5p	UGDH	ENST00000316423.6	-0.04	-0.23
hsa-miR-7850-5p	TBL1X	ENST00000407597.2	-0.04	-0.04
hsa-miR-7850-5p	BMPR2	ENST00000374574.2	-0.04	-0.07
hsa-miR-7850-5p	PARP16	ENST00000261888.6	-0.04	-0.04
hsa-miR-7850-5p	DDIT4L	ENST00000273990.2	-0.04	-0.04
hsa-miR-7850-5p	OGN	ENST00000262551.4	-0.04	-0.04
hsa-miR-7850-5p	CYP51A1	ENST00000003100.8	-0.04	-0.04
hsa-miR-7850-5p	MTTP	ENST00000457717.1	-0.04	-0.04
hsa-miR-7850-5p	C10orf25	ENST00000298298.1	-0.04	-0.04
hsa-miR-7850-5p	OR9Q1	ENST00000335397.3	-0.04	-0.04
hsa-miR-7850-5p	C1orf180	ENST00000370624.1	-0.04	-0.04
hsa-miR-7850-5p	ITGB3	ENST00000559488.1	-0.04	-0.04
hsa-miR-7850-5p	LEF1	ENST00000265165.1	-0.04	-0.12
hsa-miR-7850-5p	ULK2	ENST00000395544.4	-0.04	-0.04
hsa-miR-7850-5p	PKIA	ENST00000396418.2	-0.04	-0.18
hsa-miR-7850-5p	MCC	ENST00000302475.4	-0.04	-0.04
hsa-miR-7850-5p	ATP6V1C1	ENST00000395862.3	-0.04	-0.17
hsa-miR-7850-5p	FAM171A1	ENST00000378116.4	-0.04	-0.04
hsa-miR-7850-5p	SLC41A2	ENST00000258538.3	-0.04	-0.08
hsa-miR-7850-5p	RPUSD2	ENST00000315616.7	-0.04	-0.06
hsa-miR-7850-5p	TBPL1	ENST00000237264.4	-0.04	-0.05
hsa-miR-7850-5p	SNX10	ENST00000396376.1	-0.04	-0.04
hsa-miR-7850-5p	ZMAT4	ENST00000315769.7	-0.04	-0.04
hsa-miR-7850-5p	RMND5A	ENST00000283632.4	-0.03	-0.17
hsa-miR-7850-5p	PGAP1	ENST00000354764.4	-0.03	-0.05
hsa-miR-7850-5p	MTMR3	ENST00000333027.3	-0.03	-0.06
hsa-miR-7850-5p	ITGAV	ENST00000261023.3	-0.03	-0.04
hsa-miR-7850-5p	YRDC	ENST00000373044.2	-0.03	-0.08
hsa-miR-7850-5p	RPL36A-HNRNPH2	ENST00000409170.3	-0.03	-0.03
hsa-miR-7850-5p	ITCH	ENST00000374864.4	-0.03	-0.04
hsa-miR-7850-5p	EFNB2	ENST00000245323.4	-0.03	-0.03
hsa-miR-7850-5p	LYZ	ENST00000261267.2	-0.03	-0.03
hsa-miR-7850-5p	AMZ2	ENST00000577273.1	-0.03	-0.03
hsa-miR-7850-5p	MKX	ENST00000375790.5	-0.03	-0.03
hsa-miR-7850-5p	OPRK1	ENST00000265572.3	-0.03	-0.03
hsa-miR-7850-5p	S100A7A	ENST00000368729.4	-0.03	-0.03
hsa-miR-7850-5p	PFKFB3	ENST00000536985.1	-0.03	-0.03
hsa-miR-7850-5p	RASSF6	ENST00000307439.5	-0.03	-0.07
hsa-miR-7850-5p	NUP54	ENST00000264883.3	-0.03	-0.03
hsa-miR-7850-5p	ANKRD49	ENST00000544253.1	-0.03	-0.07
hsa-miR-7850-5p	FGF13	ENST00000315930.6	-0.03	-0.04
hsa-miR-7850-5p	PRDM6	ENST00000407847.4	-0.03	-0.04
hsa-miR-7850-5p	BAK1	ENST00000442998.2	-0.03	-0.05
hsa-miR-7850-5p	HOXB4	ENST00000332503.5	-0.03	-0.03
hsa-miR-7850-5p	TNRC6B	ENST00000335727.9	-0.03	-0.04
hsa-miR-7850-5p	TPRG1L	ENST00000378344.2	-0.03	-0.05
hsa-miR-7850-5p	THAP9	ENST00000302236.5	-0.03	-0.04
hsa-miR-7850-5p	IL2RB	ENST00000216223.5	-0.03	-0.03
hsa-miR-7850-5p	TMEM100	ENST00000424486.2	-0.03	-0.03
hsa-miR-7850-5p	DGKE	ENST00000284061.3	-0.03	-0.04
hsa-miR-7850-5p	EPM2AIP1	ENST00000322716.5	-0.03	-0.04
hsa-miR-7850-5p	ZNF23	ENST00000497160.1	-0.03	-0.03
hsa-miR-7850-5p	ISG20	ENST00000306072.5	-0.03	-0.17
hsa-miR-7850-5p	DFNA5	ENST00000342947.3	-0.03	-0.03
hsa-miR-7850-5p	SYNPO2	ENST00000429713.2	-0.03	-0.05
hsa-miR-7850-5p	WDR70	ENST00000265107.4	-0.03	-0.06
hsa-miR-7850-5p	PAK3	ENST00000372007.5	-0.03	-0.04
hsa-miR-7850-5p	SLC25A38	ENST00000273158.4	-0.03	-0.03
hsa-miR-7850-5p	PODXL	ENST00000541194.1	-0.03	-0.03
hsa-miR-7850-5p	MDM4	ENST00000391947.2	-0.03	-0.03
hsa-miR-7850-5p	N4BP2L2	ENST00000267068.3	-0.03	-0.12
hsa-miR-7850-5p	EMR2	ENST00000315576.3	-0.03	-0.07
hsa-miR-7850-5p	SNTB2	ENST00000336278.4	-0.03	-0.06
hsa-miR-7850-5p	ACVR1C	ENST00000243349.8	-0.03	-0.04
hsa-miR-7850-5p	SMO	ENST00000249373.3	-0.03	-0.03
hsa-miR-7850-5p	TFEC	ENST00000265440.7	-0.03	-0.03
hsa-miR-7850-5p	RNF165	ENST00000269439.7	-0.03	-0.03
hsa-miR-7850-5p	KCNS2	ENST00000287042.4	-0.03	-0.03
hsa-miR-7850-5p	BTNL9	ENST00000327705.9	-0.03	-0.03
hsa-miR-7850-5p	RP11-113D6.10	ENST00000527059.1	-0.03	-0.03
hsa-miR-7850-5p	WNT2B	ENST00000369686.5	-0.03	-0.03
hsa-miR-7850-5p	SECTM1	ENST00000269389.3	-0.03	-0.04
hsa-miR-7850-5p	WIPF1	ENST00000392547.2	-0.03	-0.07
hsa-miR-7850-5p	SLC2A13	ENST00000280871.4	-0.03	-0.04
hsa-miR-7850-5p	ATP2A2	ENST00000395494.2	-0.03	-0.03
hsa-miR-7850-5p	ALG6	ENST00000371108.4	-0.03	-0.13
hsa-miR-7850-5p	NAIF1	ENST00000373078.4	-0.03	-0.05
hsa-miR-7850-5p	IL24	ENST00000367093.3	-0.03	-0.06
hsa-miR-7850-5p	ETF1	ENST00000499810.2	-0.03	-0.03
hsa-miR-7850-5p	ACVR2B	ENST00000352511.4	-0.03	-0.07
hsa-miR-7850-5p	KLB	ENST00000257408.4	-0.03	-0.07
hsa-miR-7850-5p	OR1L8	ENST00000304865.2	-0.03	-0.09
hsa-miR-7850-5p	ZNRF2	ENST00000323037.4	-0.03	-0.15
hsa-miR-7850-5p	GNAQ	ENST00000286548.4	-0.03	-0.04
hsa-miR-7850-5p	RNF150	ENST00000515673.2	-0.03	-0.04
hsa-miR-7850-5p	SYT16	ENST00000430451.2	-0.03	-0.03
hsa-miR-7850-5p	UBE2D3	ENST00000453744.2	-0.03	-0.07
hsa-miR-7850-5p	SMC5	ENST00000361138.5	-0.03	-0.03
hsa-miR-7850-5p	TMED5	ENST00000479918.1	-0.03	-0.06
hsa-miR-7850-5p	DCUN1D2	ENST00000332592.3	-0.03	-0.06
hsa-miR-7850-5p	GSE1	ENST00000253458.7	-0.03	-0.03
hsa-miR-7850-5p	IMPAD1	ENST00000262644.4	-0.03	-0.07
hsa-miR-7850-5p	SEC22C	ENST00000264454.3	-0.03	-0.04
hsa-miR-7850-5p	SLC16A1	ENST00000369626.3	-0.03	-0.03
hsa-miR-7850-5p	KIAA1239	ENST00000309447.5	-0.03	-0.03
hsa-miR-7850-5p	ATRNL1	ENST00000355044.3	-0.03	-0.03
hsa-miR-7850-5p	KIAA1045	ENST00000242315.3	-0.03	-0.03
hsa-miR-7850-5p	LMLN	ENST00000330198.4	-0.03	-0.03
hsa-miR-7850-5p	IFI44L	ENST00000370751.5	-0.03	-0.03
hsa-miR-7850-5p	CSRNP3	ENST00000314499.7	-0.03	-0.03
hsa-miR-7850-5p	TENM2	ENST00000519204.1	-0.03	-0.03
hsa-miR-7850-5p	AR	ENST00000374690.3	-0.03	-0.03
hsa-miR-7850-5p	EVC	ENST00000382674.2	-0.03	-0.03
hsa-miR-7850-5p	DYRK1A	ENST00000339659.4	-0.03	-0.03
hsa-miR-7850-5p	SPN	ENST00000360121.3	-0.03	-0.03
hsa-miR-7850-5p	FMO2	ENST00000441535.1	-0.03	-0.03
hsa-miR-7850-5p	HOOK3	ENST00000307602.4	-0.03	-0.04
hsa-miR-7850-5p	PDZD2	ENST00000438447.1	-0.03	-0.03
hsa-miR-7850-5p	NEMF	ENST00000298310.5	-0.03	-0.03
hsa-miR-7850-5p	CDC14B	ENST00000265659.2	-0.03	-0.03
hsa-miR-7850-5p	MMP8	ENST00000236826.3	-0.03	-0.03
hsa-miR-7850-5p	SPATA13	ENST00000382108.3	-0.03	-0.03
hsa-miR-7850-5p	KIAA1257	ENST00000265068.5	-0.03	-0.03
hsa-miR-7850-5p	CDH1	ENST00000261769.5	-0.03	-0.03
hsa-miR-7850-5p	ADD1	ENST00000398125.1	-0.03	-0.03
hsa-miR-7850-5p	FUT9	ENST00000302103.5	-0.03	-0.03
hsa-miR-7850-5p	TEKT1	ENST00000338694.2	-0.03	-0.03
hsa-miR-7850-5p	LCP2	ENST00000046794.5	-0.03	-0.03
hsa-miR-7850-5p	SLC12A3	ENST00000438926.2	-0.03	-0.03
hsa-miR-7850-5p	CHD6	ENST00000373233.3	-0.03	-0.03
hsa-miR-7850-5p	N4BP2	ENST00000261435.6	-0.03	-0.03
hsa-miR-7850-5p	PUS7L	ENST00000416848.2	-0.03	-0.03
hsa-miR-7850-5p	ZC3H12B	ENST00000338957.4	-0.03	-0.03
hsa-miR-7850-5p	VASH1	ENST00000167106.4	-0.03	-0.03
hsa-miR-7850-5p	CELF2	ENST00000379261.4	-0.03	-0.03
hsa-miR-7850-5p	NFATC2	ENST00000371564.3	-0.03	-0.03
hsa-miR-7850-5p	HTR4	ENST00000377888.3	-0.03	-0.03
hsa-miR-7850-5p	ZNF485	ENST00000361807.3	-0.03	-0.16
hsa-miR-7850-5p	DISC1	ENST00000439617.2	-0.03	-0.03
hsa-miR-7850-5p	HAS3	ENST00000306560.1	-0.03	-0.03
hsa-miR-7850-5p	GDA	ENST00000358399.3	-0.03	-0.03
hsa-miR-7850-5p	AMER3	ENST00000423981.1	-0.03	-0.03
hsa-miR-7850-5p	KMO	ENST00000366559.4	-0.03	-0.03
hsa-miR-7850-5p	SCN2B	ENST00000278947.5	-0.03	-0.03
hsa-miR-7850-5p	PAX5	ENST00000358127.4	-0.03	-0.03
hsa-miR-7850-5p	LZTS1	ENST00000381569.1	-0.03	-0.03
hsa-miR-7850-5p	AGAP1	ENST00000304032.8	-0.03	-0.03
hsa-miR-7850-5p	FAT3	ENST00000298047.6	-0.03	-0.03
hsa-miR-7850-5p	GALNT14	ENST00000324589.5	-0.03	-0.03
hsa-miR-7850-5p	CDH5	ENST00000341529.3	-0.03	-0.03
hsa-miR-7850-5p	TAS1R1	ENST00000328191.4	-0.03	-0.03
hsa-miR-7850-5p	RFX2	ENST00000303657.5	-0.03	-0.03
hsa-miR-7850-5p	ATXN1L	ENST00000427980.2	-0.03	-0.03
hsa-miR-7850-5p	CASZ1	ENST00000377022.3	-0.03	-0.03
hsa-miR-7850-5p	NFIA	ENST00000403491.3	-0.03	-0.03
hsa-miR-7850-5p	AQP2	ENST00000199280.3	-0.03	-0.03
hsa-miR-7850-5p	FAM174A	ENST00000312637.4	-0.03	-0.21
hsa-miR-7850-5p	GLRA3	ENST00000274093.3	-0.03	-0.03
hsa-miR-7850-5p	SOX1	ENST00000330949.1	-0.03	-0.03
hsa-miR-7850-5p	ARRDC3	ENST00000265138.3	-0.03	-0.03
hsa-miR-7850-5p	PPP1R16B	ENST00000299824.1	-0.03	-0.03
hsa-miR-7850-5p	ATP8A1	ENST00000381668.5	-0.03	-0.03
hsa-miR-7850-5p	CACNA1D	ENST00000288139.4	-0.03	-0.03
hsa-miR-7850-5p	ZNF629	ENST00000262525.4	-0.03	-0.03
hsa-miR-7850-5p	OTUD4	ENST00000454497.2	-0.03	-0.03
hsa-miR-7850-5p	SLC1A2	ENST00000278379.3	-0.03	-0.03
hsa-miR-7850-5p	SHANK2	ENST00000449833.2	-0.03	-0.03
hsa-miR-7850-5p	CSF2RB	ENST00000403662.3	-0.03	-0.03
hsa-miR-7850-5p	ASIC2	ENST00000225823.2	-0.03	-0.03
hsa-miR-7850-5p	GAN	ENST00000568107.2	-0.03	-0.05
hsa-miR-7850-5p	C1orf173	ENST00000326665.5	-0.03	-0.03
hsa-miR-7850-5p	USP40	ENST00000450966.1	-0.03	-0.04
hsa-miR-7850-5p	ERLEC1	ENST00000185150.4	-0.03	-0.04
hsa-miR-7850-5p	H6PD	ENST00000377403.2	-0.03	-0.03
hsa-miR-7850-5p	RABGAP1L	ENST00000489615.1	-0.03	-0.03
hsa-miR-7850-5p	GPR107	ENST00000372410.3	-0.03	-0.03
hsa-miR-7850-5p	NAV1	ENST00000295624.6	-0.03	-0.03
hsa-miR-7850-5p	INVS	ENST00000262457.2	-0.03	-0.15
hsa-miR-7850-5p	BEND4	ENST00000504360.1	-0.03	-0.03
hsa-miR-7850-5p	WAC	ENST00000375664.4	-0.03	-0.16
hsa-miR-7850-5p	ZNF618	ENST00000288466.7	-0.03	-0.03
hsa-miR-7850-5p	TIAL1	ENST00000369093.2	-0.03	-0.1
hsa-miR-7850-5p	ZNF132	ENST00000254166.3	-0.03	-0.04
hsa-miR-7850-5p	FASTKD2	ENST00000236980.6	-0.03	-0.13
hsa-miR-7850-5p	DENND5B	ENST00000389082.5	-0.03	-0.03
hsa-miR-7850-5p	EBF1	ENST00000313708.6	-0.03	-0.04
hsa-miR-7850-5p	AAK1	ENST00000409085.4	-0.03	-0.05
hsa-miR-7850-5p	ATXN7	ENST00000295900.6	-0.03	-0.03
hsa-miR-7850-5p	PDE12	ENST00000311180.8	-0.03	-0.06
hsa-miR-7850-5p	SLC35F1	ENST00000360388.4	-0.03	-0.1
hsa-miR-7850-5p	NCOA1	ENST00000405141.1	-0.03	-0.03
hsa-miR-7850-5p	ZNF549	ENST00000376233.3	-0.03	-0.03
hsa-miR-7850-5p	VPS54	ENST00000409558.4	-0.03	-0.03
hsa-miR-7850-5p	GK5	ENST00000392993.2	-0.03	-0.03
hsa-miR-7850-5p	FANCD2OS	ENST00000450660.2	-0.03	-0.03
hsa-miR-7850-5p	MYBL1	ENST00000522677.3	-0.03	-0.03
hsa-miR-7850-5p	AMACR	ENST00000335606.6	-0.03	-0.07
hsa-miR-7850-5p	GNAL	ENST00000334049.6	-0.03	-0.04
hsa-miR-7850-5p	ADAM22	ENST00000398204.4	-0.03	-0.05
hsa-miR-7850-5p	RHOBTB1	ENST00000337910.5	-0.03	-0.04
hsa-miR-7850-5p	FAM169A	ENST00000380515.3	-0.03	-0.03
hsa-miR-7850-5p	WDR82	ENST00000296490.3	-0.03	-0.03
hsa-miR-7850-5p	RAB7A	ENST00000265062.3	-0.03	-0.07
hsa-miR-7850-5p	NAPB	ENST00000377026.4	-0.03	-0.08
hsa-miR-7850-5p	LCOR	ENST00000371103.3	-0.03	-0.03
hsa-miR-7850-5p	STARD7	ENST00000337288.5	-0.03	-0.04
hsa-miR-7850-5p	UGCG	ENST00000374279.3	-0.03	-0.03
hsa-miR-7850-5p	MR1	ENST00000367580.5	-0.03	-0.11
hsa-miR-7850-5p	NDFIP2	ENST00000218652.7	-0.03	-0.04
hsa-miR-7850-5p	TAOK1	ENST00000261716.3	-0.03	-0.03
hsa-miR-7850-5p	PTCRA	ENST00000304672.1	-0.03	-0.03
hsa-miR-7850-5p	TECPR2	ENST00000359520.7	-0.03	-0.04
hsa-miR-7850-5p	NUP160	ENST00000378460.2	-0.03	-0.03
hsa-miR-7850-5p	BTLA	ENST00000334529.5	-0.03	-0.03
hsa-miR-7850-5p	DENND1B	ENST00000235453.4	-0.03	-0.03
hsa-miR-7850-5p	TAF4B	ENST00000269142.5	-0.03	-0.03
hsa-miR-7850-5p	ITGA2	ENST00000296585.5	-0.03	-0.03
hsa-miR-7850-5p	SLC4A8	ENST00000453097.2	-0.03	-0.04
hsa-miR-7850-5p	NETO1	ENST00000327305.6	-0.03	-0.08
hsa-miR-7850-5p	ZNF33A	ENST00000469037.2	-0.03	-0.03
hsa-miR-7850-5p	CACNB4	ENST00000539935.1	-0.03	-0.03
hsa-miR-7850-5p	SLC39A8	ENST00000394833.2	-0.03	-0.03
hsa-miR-7850-5p	RNF169	ENST00000299563.4	-0.03	-0.03
hsa-miR-7850-5p	COL4A4	ENST00000396625.3	-0.03	-0.04
hsa-miR-7850-5p	NBEAL1	ENST00000449802.1	-0.03	-0.03
hsa-miR-7850-5p	ATP9A	ENST00000311637.5	-0.03	-0.03
hsa-miR-7850-5p	SACM1L	ENST00000389061.5	-0.03	-0.03
hsa-miR-7850-5p	MSX2	ENST00000239243.6	-0.03	-0.15
hsa-miR-7850-5p	ABLIM3	ENST00000326685.7	-0.03	-0.05
hsa-miR-7850-5p	RIOK3	ENST00000339486.3	-0.03	-0.03
hsa-miR-7850-5p	CHRM3	ENST00000255380.4	-0.03	-0.09
hsa-miR-7850-5p	SLC22A23	ENST00000436008.2	-0.03	-0.03
hsa-miR-7850-5p	CA10	ENST00000570565.1	-0.03	-0.03
hsa-miR-7850-5p	METTL21B	ENST00000333012.5	-0.03	-0.03
hsa-miR-7850-5p	RRAGC	ENST00000373001.3	-0.03	-0.04
hsa-miR-7850-5p	HECW1	ENST00000395891.2	-0.03	-0.06
hsa-miR-7850-5p	PIGL	ENST00000225609.5	-0.03	-0.04
hsa-miR-7850-5p	SIX5	ENST00000560168.1	-0.03	-0.21
hsa-miR-7850-5p	MKLN1	ENST00000352689.6	-0.03	-0.04
hsa-miR-7850-5p	GSR	ENST00000221130.5	-0.03	-0.06
hsa-miR-7850-5p	PDE8A	ENST00000310298.4	-0.03	-0.04
hsa-miR-7850-5p	DUSP3	ENST00000226004.3	-0.03	-0.17
hsa-miR-7850-5p	RP11-664D7.4	ENST00000512294.3	-0.03	-0.06
hsa-miR-7850-5p	TRIP12	ENST00000283943.5	-0.03	-0.04
hsa-miR-7850-5p	SORCS1	ENST00000369698.1	-0.03	-0.04
hsa-miR-7850-5p	TULP4	ENST00000367094.2	-0.03	-0.03
hsa-miR-7850-5p	TMOD3	ENST00000308580.7	-0.03	-0.05
hsa-miR-7850-5p	LIN54	ENST00000395282.2	-0.03	-0.03
hsa-miR-7850-5p	YIPF5	ENST00000274496.5	-0.03	-0.03
hsa-miR-7850-5p	TTLL7	ENST00000260505.8	-0.03	-0.03
hsa-miR-7850-5p	ARL13B	ENST00000535334.1	-0.03	-0.03
hsa-miR-7850-5p	SLC19A2	ENST00000236137.5	-0.03	-0.03
hsa-miR-7850-5p	RP11-192H23.4	ENST00000534850.1	-0.03	-0.03
hsa-miR-7850-5p	FAM219B	ENST00000357635.5	-0.03	-0.03
hsa-miR-7850-5p	PPP2R2C	ENST00000335585.5	-0.03	-0.03
hsa-miR-7850-5p	RALYL	ENST00000517638.1	-0.03	-0.03
hsa-miR-7850-5p	PITX1	ENST00000265340.7	-0.03	-0.03
hsa-miR-7850-5p	OTX1	ENST00000366671.3	-0.03	-0.03
hsa-miR-7850-5p	LACTB	ENST00000413507.2	-0.03	-0.03
hsa-miR-7850-5p	FOXD3	ENST00000371116.2	-0.03	-0.03
hsa-miR-7850-5p	LDHA	ENST00000227157.4	-0.03	-0.03
hsa-miR-7850-5p	ZPBP2	ENST00000377940.3	-0.03	-0.03
hsa-miR-7850-5p	PLAGL1	ENST00000360537.2	-0.03	-0.03
hsa-miR-7850-5p	CDR2	ENST00000268383.2	-0.03	-0.03
hsa-miR-7850-5p	ARHGEF12	ENST00000397843.2	-0.03	-0.03
hsa-miR-7850-5p	ACADSB	ENST00000358776.4	-0.03	-0.08
hsa-miR-7850-5p	PIGM	ENST00000368090.2	-0.03	-0.04
hsa-miR-7850-5p	FMN1	ENST00000334528.9	-0.03	-0.08
hsa-miR-7850-5p	SAPCD1	ENST00000415669.2	-0.03	-0.06
hsa-miR-7850-5p	ARHGAP26	ENST00000378004.3	-0.03	-0.03
hsa-miR-7850-5p	CCNK	ENST00000389879.5	-0.03	-0.05
hsa-miR-7850-5p	SNX18	ENST00000343017.6	-0.03	-0.03
hsa-miR-7850-5p	MID2	ENST00000262843.6	-0.03	-0.03
hsa-miR-7850-5p	GLUD1	ENST00000277865.4	-0.03	-0.11
hsa-miR-7850-5p	ZNF117	ENST00000282869.6	-0.03	-0.04
hsa-miR-7850-5p	SGK3	ENST00000345714.4	-0.03	-0.03
hsa-miR-7850-5p	FAXC	ENST00000389677.5	-0.03	-0.04
hsa-miR-7850-5p	B3GAT2	ENST00000230053.6	-0.03	-0.04
hsa-miR-7850-5p	COL1A2	ENST00000297268.6	-0.03	-0.03
hsa-miR-7850-5p	TPD52L1	ENST00000368388.2	-0.03	-0.08
hsa-miR-7850-5p	NPHP1	ENST00000316534.4	-0.03	-0.04
hsa-miR-7850-5p	TBC1D8	ENST00000376840.4	-0.03	-0.03
hsa-miR-7850-5p	TIAF1	ENST00000408971.2	-0.03	-0.16
hsa-miR-7850-5p	GRPEL2	ENST00000416916.2	-0.03	-0.03
hsa-miR-7850-5p	PXK	ENST00000463280.1	-0.03	-0.03
hsa-miR-7850-5p	TIGD3	ENST00000309880.5	-0.03	-0.03
hsa-miR-7850-5p	ANXA6	ENST00000354546.5	-0.03	-0.03
hsa-miR-7850-5p	CEACAM5	ENST00000221992.6	-0.03	-0.03
hsa-miR-7850-5p	SV2C	ENST00000502798.2	-0.02	-0.03
hsa-miR-7850-5p	ZFP36L2	ENST00000282388.3	-0.02	-0.04
hsa-miR-7850-5p	GPER1	ENST00000397092.1	-0.02	-0.06
hsa-miR-7850-5p	CDHR1	ENST00000372117.3	-0.02	-0.07
hsa-miR-7850-5p	ALDH5A1	ENST00000357578.3	-0.02	-0.04
hsa-miR-7850-5p	FREM2	ENST00000280481.7	-0.02	-0.03
hsa-miR-7850-5p	TMEM170B	ENST00000379426.1	-0.02	-0.03
hsa-miR-7850-5p	BACH2	ENST00000257749.4	-0.02	-0.03
hsa-miR-7850-5p	PTPRG	ENST00000474889.1	-0.02	-0.03
hsa-miR-7850-5p	NFIC	ENST00000346156.5	-0.02	-0.03
hsa-miR-7850-5p	SCAI	ENST00000336505.6	-0.02	-0.03
hsa-miR-7850-5p	CD38	ENST00000226279.3	-0.02	-0.05
hsa-miR-7850-5p	KANK4	ENST00000317477.4	-0.02	-0.03
hsa-miR-7850-5p	OSGIN1	ENST00000343939.2	-0.02	-0.02
hsa-miR-7850-5p	GOLGA6L4	ENST00000510439.2	-0.02	-0.02
hsa-miR-7850-5p	KDM2A	ENST00000398645.2	-0.02	-0.03
hsa-miR-7850-5p	MIEN1	ENST00000577810.1	-0.02	-0.02
hsa-miR-7850-5p	SLA	ENST00000338087.5	-0.02	-0.02
hsa-miR-7850-5p	RECQL4	ENST00000428558.2	-0.02	-0.02
hsa-miR-7850-5p	TKTL1	ENST00000369915.3	-0.02	-0.02
hsa-miR-7850-5p	CEP97	ENST00000341893.3	-0.02	-0.03
hsa-miR-7850-5p	ZNF37A	ENST00000361085.5	-0.02	-0.03
hsa-miR-7850-5p	CYP27B1	ENST00000228606.4	-0.02	-0.09
hsa-miR-7850-5p	MPP7	ENST00000375732.1	-0.02	-0.04
hsa-miR-7850-5p	IGF2R	ENST00000356956.1	-0.02	-0.04
hsa-miR-7850-5p	CEBPD	ENST00000408965.3	-0.02	-0.09
hsa-miR-7850-5p	PGM3	ENST00000513973.1	-0.02	-0.03
hsa-miR-7850-5p	CCND1	ENST00000227507.2	-0.02	-0.03
hsa-miR-7850-5p	WHSC1L1	ENST00000317025.8	-0.02	-0.05
hsa-miR-7850-5p	THSD4	ENST00000355327.3	-0.02	-0.04
hsa-miR-7850-5p	ZNF431	ENST00000311048.7	-0.02	-0.04
hsa-miR-7850-5p	SH3PXD2B	ENST00000311601.5	-0.02	-0.03
hsa-miR-7850-5p	SCAMP1	ENST00000538629.1	-0.02	-0.1
hsa-miR-7850-5p	FBXL17	ENST00000359660.5	-0.02	-0.03
hsa-miR-7850-5p	TACC1	ENST00000330691.6	-0.02	-0.07
hsa-miR-7850-5p	DHX33	ENST00000225296.3	-0.02	-0.02
hsa-miR-7850-5p	PRMT3	ENST00000331079.6	-0.02	-0.14
hsa-miR-7850-5p	CAND1	ENST00000545606.1	-0.02	-0.09
hsa-miR-7850-5p	KRT77	ENST00000341809.3	-0.02	-0.02
hsa-miR-7850-5p	C2orf15	ENST00000512183.2	-0.02	-0.09
hsa-miR-7850-5p	MRPL30	ENST00000338148.3	-0.02	-0.09
hsa-miR-7850-5p	CHRNB2	ENST00000368476.3	-0.02	-0.03
hsa-miR-7850-5p	PPP1R12B	ENST00000608999.1	-0.02	-0.03
hsa-miR-7850-5p	ZNF195	ENST00000438262.2	-0.02	-0.02
hsa-miR-7850-5p	PDP2	ENST00000311765.2	-0.02	-0.05
hsa-miR-7850-5p	KCNH5	ENST00000322893.7	-0.02	-0.03
hsa-miR-7850-5p	ITGB8	ENST00000222573.4	-0.02	-0.03
hsa-miR-7850-5p	THRB	ENST00000396671.2	-0.02	-0.04
hsa-miR-7850-5p	GTF3C3	ENST00000263956.3	-0.02	-0.02
hsa-miR-7850-5p	POLR1D	ENST00000399697.3	-0.02	-0.03
hsa-miR-7850-5p	SLC25A37	ENST00000519973.1	-0.02	-0.05
hsa-miR-7850-5p	OAZ1	ENST00000602676.2	-0.02	-0.05
hsa-miR-7850-5p	C1orf56	ENST00000368926.5	-0.02	-0.12
hsa-miR-7850-5p	ZNF468	ENST00000595646.1	-0.02	-0.06
hsa-miR-7850-5p	TMEM161B	ENST00000506536.1	-0.02	-0.04
hsa-miR-7850-5p	MOB3B	ENST00000262244.5	-0.02	-0.05
hsa-miR-7850-5p	CKAP4	ENST00000378026.4	-0.02	-0.02
hsa-miR-7850-5p	GUCY1A2	ENST00000526355.2	-0.02	-0.07
hsa-miR-7850-5p	RP13-996F3.5	ENST00000559949.1	-0.02	-0.02
hsa-miR-7850-5p	KPRP	ENST00000368773.1	-0.02	-0.02
hsa-miR-7850-5p	SEPT7	ENST00000435235.1	-0.02	-0.02
hsa-miR-7850-5p	EIF3A	ENST00000369144.3	-0.02	-0.03
hsa-miR-7850-5p	GOLGA6L9	ENST00000358583.3	-0.02	-0.02
hsa-miR-7850-5p	C9orf114	ENST00000361256.5	-0.02	-0.02
hsa-miR-7850-5p	HLA-DPB1	ENST00000418931.2	-0.02	-0.1
hsa-miR-7850-5p	PIM1	ENST00000373509.5	-0.02	-0.02
hsa-miR-7850-5p	XRCC2	ENST00000359321.1	-0.02	-0.14
hsa-miR-7850-5p	SNAPC5	ENST00000566658.1	-0.02	-0.13
hsa-miR-7850-5p	FAM86B1	ENST00000448228.2	-0.02	-0.02
hsa-miR-7850-5p	WNK3	ENST00000375169.3	-0.02	-0.02
hsa-miR-7850-5p	PICALM	ENST00000532317.1	-0.02	-0.02
hsa-miR-7850-5p	KPNA2	ENST00000330459.3	-0.02	-0.04
hsa-miR-7850-5p	SLITRK4	ENST00000381779.4	-0.02	-0.05
hsa-miR-7850-5p	SKP1	ENST00000353411.6	-0.02	-0.06
hsa-miR-7850-5p	PRMT10	ENST00000322396.6	-0.02	-0.04
hsa-miR-7850-5p	CTPS2	ENST00000443824.1	-0.02	-0.09
hsa-miR-7850-5p	C6orf120	ENST00000332290.2	-0.02	-0.1
hsa-miR-7850-5p	GMPR	ENST00000259727.4	-0.02	-0.05
hsa-miR-7850-5p	CLVS2	ENST00000275162.5	-0.02	-0.04
hsa-miR-7850-5p	FUNDC2	ENST00000369498.3	-0.02	-0.07
hsa-miR-7850-5p	FAM104A	ENST00000581110.1	-0.02	-0.05
hsa-miR-7850-5p	ATXN1	ENST00000244769.4	-0.02	-0.03
hsa-miR-7850-5p	C7orf31	ENST00000409280.1	-0.02	-0.03
hsa-miR-7850-5p	PCYT1A	ENST00000292823.2	-0.02	-0.03
hsa-miR-7850-5p	LCP1	ENST00000398576.2	-0.02	-0.02
hsa-miR-7850-5p	RNASE11	ENST00000610205.1	-0.02	-0.02
hsa-miR-7850-5p	NOL9	ENST00000377705.5	-0.02	-0.03
hsa-miR-7850-5p	ZNF286B	ENST00000285274.5	-0.02	-0.02
hsa-miR-7850-5p	ELOVL7	ENST00000508821.1	-0.02	-0.02
hsa-miR-7850-5p	ADAMTS9	ENST00000295903.4	-0.02	-0.02
hsa-miR-7850-5p	GAS7	ENST00000437099.2	-0.02	-0.03
hsa-miR-7850-5p	LSG1	ENST00000265245.5	-0.02	-0.03
hsa-miR-7850-5p	POLR1A	ENST00000263857.6	-0.02	-0.04
hsa-miR-7850-5p	TBX3	ENST00000349155.2	-0.02	-0.14
hsa-miR-7850-5p	NUP43	ENST00000367403.3	-0.02	-0.03
hsa-miR-7850-5p	NEBL	ENST00000377122.4	-0.02	-0.07
hsa-miR-7850-5p	C9orf40	ENST00000376854.5	-0.02	-0.1
hsa-miR-7850-5p	RRP15	ENST00000366932.3	-0.02	-0.09
hsa-miR-7850-5p	KIAA1549L	ENST00000321505.4	-0.02	-0.03
hsa-miR-7850-5p	STEAP3	ENST00000409811.1	-0.02	-0.03
hsa-miR-7850-5p	ZNF514	ENST00000295208.2	-0.02	-0.04
hsa-miR-7850-5p	KPNA6	ENST00000373625.3	-0.02	-0.02
hsa-miR-7850-5p	RAB30	ENST00000533486.1	-0.02	-0.03
hsa-miR-7850-5p	ATF7IP	ENST00000261168.4	-0.02	-0.02
hsa-miR-7850-5p	ARID2	ENST00000457135.1	-0.02	-0.04
hsa-miR-7850-5p	ENTPD1	ENST00000371207.3	-0.02	-0.06
hsa-miR-7850-5p	PRDM5	ENST00000515109.1	-0.02	-0.04
hsa-miR-7850-5p	TGFBR2	ENST00000359013.4	-0.02	-0.05
hsa-miR-7850-5p	CD59	ENST00000395850.3	-0.02	-0.12
hsa-miR-7850-5p	PRX	ENST00000291825.7	-0.02	-0.02
hsa-miR-7850-5p	ASXL2	ENST00000435504.4	-0.02	-0.02
hsa-miR-7850-5p	SLC11A1	ENST00000233202.6	-0.02	-0.02
hsa-miR-7850-5p	NCALD	ENST00000395923.1	-0.02	-0.02
hsa-miR-7850-5p	EDA	ENST00000374553.2	-0.02	-0.02
hsa-miR-7850-5p	ONECUT3	ENST00000382349.4	-0.02	-0.02
hsa-miR-7850-5p	IMPG1	ENST00000369963.3	-0.02	-0.02
hsa-miR-7850-5p	CNTN2	ENST00000331830.4	-0.02	-0.02
hsa-miR-7850-5p	NCR3LG1	ENST00000338965.4	-0.02	-0.02
hsa-miR-7850-5p	TMEM132D	ENST00000389441.4	-0.02	-0.02
hsa-miR-7850-5p	PKP1	ENST00000367324.3	-0.02	-0.02
hsa-miR-7850-5p	PHLPP2	ENST00000568954.1	-0.02	-0.02
hsa-miR-7850-5p	RAG1	ENST00000299440.5	-0.02	-0.02
hsa-miR-7850-5p	NPBWR1	ENST00000331251.3	-0.02	-0.03
hsa-miR-7850-5p	GRM5	ENST00000418177.2	-0.02	-0.02
hsa-miR-7850-5p	CMTR1	ENST00000373451.4	-0.02	-0.02
hsa-miR-7850-5p	TBC1D2B	ENST00000409931.3	-0.02	-0.02
hsa-miR-7850-5p	MACC1	ENST00000400331.5	-0.02	-0.02
hsa-miR-7850-5p	POU6F2	ENST00000518318.2	-0.02	-0.02
hsa-miR-7850-5p	PLEKHH1	ENST00000329153.5	-0.02	-0.02
hsa-miR-7850-5p	ARID5B	ENST00000279873.7	-0.02	-0.02
hsa-miR-7850-5p	VWC2	ENST00000340652.4	-0.02	-0.02
hsa-miR-7850-5p	DST	ENST00000312431.6	-0.02	-0.02
hsa-miR-7850-5p	ZC3HAV1	ENST00000242351.5	-0.02	-0.02
hsa-miR-7850-5p	C17orf103	ENST00000468196.1	-0.02	-0.02
hsa-miR-7850-5p	KRT38	ENST00000246646.3	-0.02	-0.02
hsa-miR-7850-5p	CHST15	ENST00000346248.5	-0.02	-0.02
hsa-miR-7850-5p	ERMAP	ENST00000372514.3	-0.02	-0.02
hsa-miR-7850-5p	TNNI1	ENST00000361379.4	-0.02	-0.02
hsa-miR-7850-5p	CD93	ENST00000246006.4	-0.02	-0.02
hsa-miR-7850-5p	CAMSAP1	ENST00000389532.4	-0.02	-0.02
hsa-miR-7850-5p	GNAT1	ENST00000232461.3	-0.02	-0.02
hsa-miR-7850-5p	ATP10B	ENST00000327245.5	-0.02	-0.02
hsa-miR-7850-5p	C20orf194	ENST00000453730.2	-0.02	-0.02
hsa-miR-7850-5p	AJAP1	ENST00000378191.4	-0.02	-0.02
hsa-miR-7850-5p	TM4SF20	ENST00000304568.3	-0.02	-0.02
hsa-miR-7850-5p	KLHL25	ENST00000337975.5	-0.02	-0.02
hsa-miR-7850-5p	DTX4	ENST00000227451.3	-0.02	-0.02
hsa-miR-7850-5p	APBA1	ENST00000265381.4	-0.02	-0.02
hsa-miR-7850-5p	DCAF4L1	ENST00000333141.5	-0.02	-0.02
hsa-miR-7850-5p	NCSTN	ENST00000294785.5	-0.02	-0.02
hsa-miR-7850-5p	LRRC20	ENST00000355790.4	-0.02	-0.02
hsa-miR-7850-5p	HECA	ENST00000367658.2	-0.02	-0.02
hsa-miR-7850-5p	ARHGAP5	ENST00000345122.3	-0.02	-0.02
hsa-miR-7850-5p	FGF14	ENST00000376131.4	-0.02	-0.02
hsa-miR-7850-5p	RIMS1	ENST00000348717.5	-0.02	-0.02
hsa-miR-7850-5p	TNRC18	ENST00000399537.4	-0.02	-0.02
hsa-miR-7850-5p	DNAH10OS	ENST00000514254.2	-0.02	-0.02
hsa-miR-7850-5p	VOPP1	ENST00000285279.5	-0.02	-0.02
hsa-miR-7850-5p	PCYT1B	ENST00000379145.1	-0.02	-0.02
hsa-miR-7850-5p	RDH13	ENST00000415061.3	-0.02	-0.02
hsa-miR-7850-5p	TTC28	ENST00000397906.2	-0.02	-0.02
hsa-miR-7850-5p	FAM111A	ENST00000528737.1	-0.02	-0.02
hsa-miR-7850-5p	B4GALNT3	ENST00000266383.5	-0.02	-0.02
hsa-miR-7850-5p	PLXNA2	ENST00000367033.3	-0.02	-0.02
hsa-miR-7850-5p	FZD4	ENST00000531380.1	-0.02	-0.02
hsa-miR-7850-5p	PDDC1	ENST00000319863.8	-0.02	-0.02
hsa-miR-7850-5p	VPS13B	ENST00000395996.1	-0.02	-0.02
hsa-miR-7850-5p	STRADA	ENST00000375840.4	-0.02	-0.02
hsa-miR-7850-5p	LYST	ENST00000389794.3	-0.02	-0.02
hsa-miR-7850-5p	NOS1	ENST00000317775.6	-0.02	-0.02
hsa-miR-7850-5p	FAM134C	ENST00000309428.5	-0.02	-0.02
hsa-miR-7850-5p	TP63	ENST00000392460.3	-0.02	-0.02
hsa-miR-7850-5p	GABRB2	ENST00000393959.1	-0.02	-0.02
hsa-miR-7850-5p	KIF21B	ENST00000332129.2	-0.02	-0.02
hsa-miR-7850-5p	FBXO40	ENST00000338040.4	-0.02	-0.02
hsa-miR-7850-5p	MAP4	ENST00000383737.4	-0.02	-0.02
hsa-miR-7850-5p	SLC6A9	ENST00000372310.3	-0.02	-0.02
hsa-miR-7850-5p	FAM117A	ENST00000240364.2	-0.02	-0.02
hsa-miR-7850-5p	TNR	ENST00000367674.2	-0.02	-0.02
hsa-miR-7850-5p	FAM107A	ENST00000464064.1	-0.02	-0.02
hsa-miR-7850-5p	FAM184B	ENST00000265018.3	-0.02	-0.02
hsa-miR-7850-5p	GPR123	ENST00000607359.1	-0.02	-0.02
hsa-miR-7850-5p	SNX33	ENST00000308527.5	-0.02	-0.02
hsa-miR-7850-5p	CCDC28B	ENST00000421922.2	-0.02	-0.02
hsa-miR-7850-5p	TIPARP	ENST00000295924.7	-0.02	-0.02
hsa-miR-7850-5p	SLC25A42	ENST00000318596.7	-0.02	-0.02
hsa-miR-7850-5p	MLLT4	ENST00000400822.3	-0.02	-0.02
hsa-miR-7850-5p	EPB41	ENST00000373798.1	-0.02	-0.02
hsa-miR-7850-5p	BCAS1	ENST00000371440.3	-0.02	-0.02
hsa-miR-7850-5p	OTOG	ENST00000399397.1	-0.02	-0.02
hsa-miR-7850-5p	CASP14	ENST00000427043.3	-0.02	-0.02
hsa-miR-7850-5p	KCND2	ENST00000331113.4	-0.02	-0.02
hsa-miR-7850-5p	RASGEF1B	ENST00000509081.1	-0.02	-0.02
hsa-miR-7850-5p	PGF	ENST00000555567.1	-0.02	-0.02
hsa-miR-7850-5p	RD3	ENST00000367002.4	-0.02	-0.02
hsa-miR-7850-5p	GSX1	ENST00000302945.2	-0.02	-0.02
hsa-miR-7850-5p	KBTBD11	ENST00000320248.3	-0.02	-0.02
hsa-miR-7850-5p	GEMIN5	ENST00000285873.7	-0.02	-0.02
hsa-miR-7850-5p	KCNQ3	ENST00000388996.4	-0.02	-0.02
hsa-miR-7850-5p	C11orf49	ENST00000395460.2	-0.02	-0.02
hsa-miR-7850-5p	PLIN4	ENST00000301286.3	-0.02	-0.02
hsa-miR-7850-5p	PEG10	ENST00000482108.1	-0.02	-0.02
hsa-miR-7850-5p	ZNF654	ENST00000309495.5	-0.02	-0.02
hsa-miR-7850-5p	GATA4	ENST00000335135.4	-0.02	-0.02
hsa-miR-7850-5p	C10orf105	ENST00000441508.2	-0.02	-0.02
hsa-miR-7850-5p	PEX5L	ENST00000467460.1	-0.02	-0.02
hsa-miR-7850-5p	KCNC1	ENST00000379472.3	-0.02	-0.02
hsa-miR-7850-5p	KIF26B	ENST00000366518.4	-0.02	-0.02
hsa-miR-7850-5p	ARHGEF38	ENST00000420470.2	-0.02	-0.02
hsa-miR-7850-5p	TMEM154	ENST00000304385.3	-0.02	-0.02
hsa-miR-7850-5p	XYLT1	ENST00000261381.6	-0.02	-0.02
hsa-miR-7850-5p	DDX42	ENST00000578681.1	-0.02	-0.02
hsa-miR-7850-5p	CHM	ENST00000357749.2	-0.02	-0.02
hsa-miR-7850-5p	B3GALT5	ENST00000380620.4	-0.02	-0.02
hsa-miR-7850-5p	GRM6	ENST00000231188.5	-0.02	-0.02
hsa-miR-7850-5p	ZNF41	ENST00000313116.7	-0.02	-0.02
hsa-miR-7850-5p	SP4	ENST00000222584.3	-0.02	-0.02
hsa-miR-7850-5p	C15orf52	ENST00000397536.2	-0.02	-0.02
hsa-miR-7850-5p	VSTM4	ENST00000332853.4	-0.02	-0.02
hsa-miR-7850-5p	ZYG11B	ENST00000294353.6	-0.02	-0.02
hsa-miR-7850-5p	GPR68	ENST00000531499.2	-0.02	-0.02
hsa-miR-7850-5p	IPCEF1	ENST00000265198.4	-0.02	-0.02
hsa-miR-7850-5p	TXLNB	ENST00000358430.3	-0.02	-0.02
hsa-miR-7850-5p	MTFP1	ENST00000266263.5	-0.02	-0.02
hsa-miR-7850-5p	TET3	ENST00000409262.3	-0.02	-0.02
hsa-miR-7850-5p	ATP2B3	ENST00000370186.1	-0.02	-0.02
hsa-miR-7850-5p	BMP8B	ENST00000372827.3	-0.02	-0.02
hsa-miR-7850-5p	VSX2	ENST00000261980.2	-0.02	-0.02
hsa-miR-7850-5p	CDH20	ENST00000262717.4	-0.02	-0.02
hsa-miR-7850-5p	RP11-366L20.2	ENST00000356215.2	-0.02	-0.02
hsa-miR-7850-5p	ELMSAN1	ENST00000394071.2	-0.02	-0.02
hsa-miR-7850-5p	SLC24A1	ENST00000261892.6	-0.02	-0.02
hsa-miR-7850-5p	C2orf44	ENST00000406895.3	-0.02	-0.02
hsa-miR-7850-5p	GPR110	ENST00000371253.2	-0.02	-0.02
hsa-miR-7850-5p	SYT12	ENST00000393946.2	-0.02	-0.02
hsa-miR-7850-5p	TRIM9	ENST00000298355.3	-0.02	-0.02
hsa-miR-7850-5p	DIRAS2	ENST00000375765.3	-0.02	-0.02
hsa-miR-7850-5p	PIM3	ENST00000360612.4	-0.02	-0.02
hsa-miR-7850-5p	TET2	ENST00000545826.1	-0.02	-0.02
hsa-miR-7850-5p	ARHGAP35	ENST00000404338.3	-0.02	-0.02
hsa-miR-7850-5p	DSC3	ENST00000434452.1	-0.02	-0.02
hsa-miR-7850-5p	ANO2	ENST00000327087.8	-0.02	-0.02
hsa-miR-7850-5p	NT5C1A	ENST00000235628.1	-0.02	-0.02
hsa-miR-7850-5p	PAPPA2	ENST00000367662.3	-0.02	-0.02
hsa-miR-7850-5p	CRY2	ENST00000443527.2	-0.02	-0.02
hsa-miR-7850-5p	NR2E1	ENST00000368986.4	-0.02	-0.02
hsa-miR-7850-5p	DRAXIN	ENST00000294485.5	-0.02	-0.02
hsa-miR-7850-5p	STOX2	ENST00000308497.4	-0.02	-0.02
hsa-miR-7850-5p	RP4-539M6.19	ENST00000439838.1	-0.02	-0.02
hsa-miR-7850-5p	LPHN2	ENST00000370715.1	-0.02	-0.02
hsa-miR-7850-5p	RLIM	ENST00000332687.6	-0.02	-0.02
hsa-miR-7850-5p	MUC16	ENST00000397910.4	-0.02	-0.02
hsa-miR-7850-5p	RORB	ENST00000376896.3	-0.02	-0.02
hsa-miR-7850-5p	PRDM16	ENST00000511072.1	-0.02	-0.02
hsa-miR-7850-5p	BSDC1	ENST00000341071.7	-0.02	-0.02
hsa-miR-7850-5p	ADAM11	ENST00000200557.6	-0.02	-0.02
hsa-miR-7850-5p	TPCN1	ENST00000335509.6	-0.02	-0.02
hsa-miR-7850-5p	NUDCD3	ENST00000355451.7	-0.02	-0.02
hsa-miR-7850-5p	KCNJ2	ENST00000243457.3	-0.02	-0.02
hsa-miR-7850-5p	ZNF208	ENST00000397126.4	-0.02	-0.02
hsa-miR-7850-5p	TRIM2	ENST00000338700.5	-0.02	-0.02
hsa-miR-7850-5p	PIP5K1C	ENST00000335312.3	-0.02	-0.02
hsa-miR-7850-5p	NEK1	ENST00000439128.2	-0.02	-0.02
hsa-miR-7850-5p	REXO1L1	ENST00000379010.2	-0.02	-0.02
hsa-miR-7850-5p	FOXO1	ENST00000379561.5	-0.02	-0.02
hsa-miR-7850-5p	TNKS	ENST00000310430.6	-0.02	-0.02
hsa-miR-7850-5p	CPSF7	ENST00000340437.4	-0.02	-0.02
hsa-miR-7850-5p	DCLRE1C	ENST00000378289.4	-0.02	-0.04
hsa-miR-7850-5p	DCAF7	ENST00000310827.4	-0.02	-0.02
hsa-miR-7850-5p	IPO8	ENST00000256079.4	-0.02	-0.02
hsa-miR-7850-5p	UBR3	ENST00000272793.5	-0.02	-0.03
hsa-miR-7850-5p	BBS5	ENST00000295240.3	-0.02	-0.02
hsa-miR-7850-5p	GLI2	ENST00000452319.1	-0.02	-0.02
hsa-miR-7850-5p	ZFP90	ENST00000398253.2	-0.02	-0.02
hsa-miR-7850-5p	ZNF3	ENST00000424697.1	-0.02	-0.02
hsa-miR-7850-5p	MCUR1	ENST00000379170.4	-0.02	-0.02
hsa-miR-7850-5p	MLEC	ENST00000228506.3	-0.02	-0.02
hsa-miR-7850-5p	DOCK7	ENST00000251157.5	-0.02	-0.07
hsa-miR-7850-5p	BLOC1S6	ENST00000220531.3	-0.02	-0.02
hsa-miR-7850-5p	AMFR	ENST00000290649.5	-0.02	-0.02
hsa-miR-7850-5p	PDK1	ENST00000282077.3	-0.02	-0.12
hsa-miR-7850-5p	MTX3	ENST00000509852.1	-0.02	-0.02
hsa-miR-7850-5p	EMP2	ENST00000359543.3	-0.02	-0.02
hsa-miR-7850-5p	MIB1	ENST00000261537.6	-0.02	-0.02
hsa-miR-7850-5p	DIDO1	ENST00000266070.4	-0.02	-0.02
hsa-miR-7850-5p	POLD3	ENST00000263681.2	-0.02	-0.02
hsa-miR-7850-5p	TLN2	ENST00000561311.1	-0.02	-0.02
hsa-miR-7850-5p	PCBD1	ENST00000299299.3	-0.02	-0.13
hsa-miR-7850-5p	EPT1	ENST00000260585.7	-0.02	-0.02
hsa-miR-7850-5p	EAF1	ENST00000396842.2	-0.02	-0.02
hsa-miR-7850-5p	KCTD15	ENST00000284006.6	-0.02	-0.02
hsa-miR-7850-5p	LRRC8B	ENST00000330947.2	-0.02	-0.02
hsa-miR-7850-5p	ADARB2	ENST00000381312.1	-0.02	-0.03
hsa-miR-7850-5p	TTC30A	ENST00000355689.5	-0.02	-0.07
hsa-miR-7850-5p	ZSWIM6	ENST00000252744.5	-0.02	-0.02
hsa-miR-7850-5p	ESCO2	ENST00000305188.8	-0.02	-0.03
hsa-miR-7850-5p	GINS4	ENST00000523277.2	-0.02	-0.37
hsa-miR-7850-5p	ENPEP	ENST00000265162.5	-0.02	-0.04
hsa-miR-7850-5p	KSR1	ENST00000398988.3	-0.02	-0.02
hsa-miR-7850-5p	AFF4	ENST00000265343.5	-0.02	-0.02
hsa-miR-7850-5p	FBXO28	ENST00000424254.2	-0.02	-0.04
hsa-miR-7850-5p	EFR3B	ENST00000403714.3	-0.02	-0.03
hsa-miR-7850-5p	SEPT11	ENST00000264893.6	-0.02	-0.02
hsa-miR-7850-5p	NIPBL	ENST00000448238.2	-0.02	-0.02
hsa-miR-7850-5p	ZNF496	ENST00000294753.4	-0.02	-0.02
hsa-miR-7850-5p	SFPQ	ENST00000357214.5	-0.02	-0.13
hsa-miR-7850-5p	CGRRF1	ENST00000216420.7	-0.02	-0.05
hsa-miR-7850-5p	MTMR2	ENST00000346299.5	-0.02	-0.03
hsa-miR-7850-5p	C15orf40	ENST00000304177.5	-0.02	-0.02
hsa-miR-7850-5p	ZNF660	ENST00000322734.2	-0.02	-0.02
hsa-miR-7850-5p	FKBP9	ENST00000242209.4	-0.02	-0.08
hsa-miR-7850-5p	JHDM1D	ENST00000397560.2	-0.02	-0.02
hsa-miR-7850-5p	DPP10	ENST00000410059.1	-0.02	-0.02
hsa-miR-7850-5p	SENP6	ENST00000541192.1	-0.02	-0.02
hsa-miR-7850-5p	ETS1	ENST00000531611.1	-0.02	-0.02
hsa-miR-7850-5p	EDEM1	ENST00000256497.4	-0.02	-0.02
hsa-miR-7850-5p	TMEM206	ENST00000261455.4	-0.02	-0.03
hsa-miR-7850-5p	SLC25A30	ENST00000539591.1	-0.02	-0.02
hsa-miR-7850-5p	HMGN2	ENST00000361427.5	-0.02	-0.02
hsa-miR-7850-5p	CDH6	ENST00000265071.2	-0.02	-0.02
hsa-miR-7850-5p	CUL5	ENST00000393094.2	-0.02	-0.02
hsa-miR-7850-5p	ALG10B	ENST00000308742.4	-0.02	-0.02
hsa-miR-7850-5p	PXN	ENST00000458477.2	-0.02	-0.02
hsa-miR-7850-5p	MTDH	ENST00000336273.3	-0.02	-0.21
hsa-miR-7850-5p	CASP2	ENST00000310447.5	-0.02	-0.02
hsa-miR-7850-5p	TCHP	ENST00000405876.4	-0.02	-0.09
hsa-miR-7850-5p	OTUD7A	ENST00000307050.4	-0.02	-0.03
hsa-miR-7850-5p	RBMX2	ENST00000305536.6	-0.02	-0.03
hsa-miR-7850-5p	ZNF655	ENST00000425063.1	-0.02	-0.02
hsa-miR-7850-5p	ABCC5	ENST00000334444.6	-0.02	-0.02
hsa-miR-7850-5p	AP005482.1	ENST00000400514.2	-0.02	-0.03
hsa-miR-7850-5p	SNX8	ENST00000222990.3	-0.02	-0.02
hsa-miR-7850-5p	WASF3	ENST00000335327.5	-0.02	-0.02
hsa-miR-7850-5p	SLC30A7	ENST00000370112.4	-0.02	-0.04
hsa-miR-7850-5p	GOLGA3	ENST00000204726.3	-0.02	-0.02
hsa-miR-7850-5p	ZCCHC14	ENST00000268616.4	-0.02	-0.02
hsa-miR-7850-5p	OIP5	ENST00000220514.3	-0.02	-0.03
hsa-miR-7850-5p	MED1	ENST00000300651.6	-0.02	-0.02
hsa-miR-7850-5p	MPP2	ENST00000377184.3	-0.02	-0.02
hsa-miR-7850-5p	CCDC121	ENST00000324364.3	-0.02	-0.02
hsa-miR-7850-5p	POC1B	ENST00000378528.2	-0.02	-0.03
hsa-miR-7850-5p	PHF20L1	ENST00000395386.2	-0.02	-0.02
hsa-miR-7850-5p	TBX21	ENST00000177694.1	-0.02	-0.02
hsa-miR-7850-5p	RNF168	ENST00000318037.3	-0.02	-0.02
hsa-miR-7850-5p	RPS6	ENST00000380394.4	-0.02	-0.08
hsa-miR-7850-5p	HSF2BP	ENST00000291560.2	-0.02	-0.02
hsa-miR-7850-5p	SLC6A4	ENST00000401766.2	-0.02	-0.12
hsa-miR-7850-5p	C3orf56	ENST00000398112.1	-0.02	-0.02
hsa-miR-7850-5p	SSR1	ENST00000244763.4	-0.02	-0.02
hsa-miR-7850-5p	CHIT1	ENST00000367229.1	-0.02	-0.02
hsa-miR-7850-5p	CLEC4E	ENST00000299663.3	-0.02	-0.02
hsa-miR-7850-5p	KAT6A	ENST00000265713.2	-0.02	-0.02
hsa-miR-7850-5p	EHBP1	ENST00000431489.1	-0.02	-0.02
hsa-miR-7850-5p	CMPK2	ENST00000256722.5	-0.02	-0.03
hsa-miR-7850-5p	NTPCR	ENST00000366628.5	-0.02	-0.19
hsa-miR-7850-5p	AGO3	ENST00000373191.4	-0.02	-0.04
hsa-miR-7850-5p	PRKAR1A	ENST00000589228.1	-0.02	-0.02
hsa-miR-7850-5p	KCTD16	ENST00000507359.3	-0.02	-0.1
hsa-miR-7850-5p	EFCAB11	ENST00000316738.7	-0.02	-0.09
hsa-miR-7850-5p	PPP1R9A	ENST00000289495.5	-0.02	-0.03
hsa-miR-7850-5p	SIRT3	ENST00000382743.4	-0.02	-0.32
hsa-miR-7850-5p	KNOP1	ENST00000219837.7	-0.02	-0.03
hsa-miR-7850-5p	TOX4	ENST00000405508.1	-0.02	-0.05
hsa-miR-7850-5p	LMTK2	ENST00000297293.5	-0.02	-0.04
hsa-miR-7850-5p	FOXG1	ENST00000382535.3	-0.02	-0.12
hsa-miR-7850-5p	THOC5	ENST00000490103.1	-0.02	-0.09
hsa-miR-7850-5p	ARPC2	ENST00000295685.10	-0.02	-0.04
hsa-miR-7850-5p	ATXN10	ENST00000252934.5	-0.02	-0.3
hsa-miR-7850-5p	WBSCR27	ENST00000297873.4	-0.02	-0.07
hsa-miR-7850-5p	UBR1	ENST00000382177.2	-0.02	-0.02
hsa-miR-7850-5p	SORT1	ENST00000256637.6	-0.02	-0.02
hsa-miR-7850-5p	TANC2	ENST00000424789.2	-0.02	-0.02
hsa-miR-7850-5p	SERP1	ENST00000239944.2	-0.02	-0.07
hsa-miR-7850-5p	MRPL17	ENST00000288937.6	-0.02	-0.2
hsa-miR-7850-5p	TMTC1	ENST00000256062.5	-0.02	-0.02
hsa-miR-7850-5p	RPA3	ENST00000223129.4	-0.02	-0.06
hsa-miR-7850-5p	CTDSPL	ENST00000443503.2	-0.02	-0.02
hsa-miR-7850-5p	TMEM110	ENST00000355083.5	-0.02	-0.06
hsa-miR-7850-5p	HEBP2	ENST00000607197.1	-0.02	-0.09
hsa-miR-7850-5p	CELF1	ENST00000395290.2	-0.02	-0.02
hsa-miR-7850-5p	MTMR7	ENST00000180173.5	-0.02	-0.02
hsa-miR-7850-5p	KRT85	ENST00000257901.3	-0.02	-0.02
hsa-miR-7850-5p	SMEK2	ENST00000272313.5	-0.02	-0.02
hsa-miR-7850-5p	RBBP4	ENST00000373493.5	-0.02	-0.02
hsa-miR-7850-5p	ACER2	ENST00000340967.2	-0.02	-0.02
hsa-miR-7850-5p	FNBP4	ENST00000263773.5	-0.02	-0.02
hsa-miR-7850-5p	KLLN	ENST00000445946.3	-0.02	-0.02
hsa-miR-7850-5p	TIMM22	ENST00000327158.4	-0.02	-0.05
hsa-miR-7850-5p	CREG2	ENST00000324768.5	-0.02	-0.02
hsa-miR-7850-5p	SEL1L3	ENST00000399878.3	-0.02	-0.04
hsa-miR-7850-5p	CUL4A	ENST00000326335.4	-0.02	-0.02
hsa-miR-7850-5p	PIP4K2B	ENST00000269554.3	-0.02	-0.02
hsa-miR-7850-5p	GNPNAT1	ENST00000216410.3	-0.02	-0.04
hsa-miR-7850-5p	RALGAPB	ENST00000397038.1	-0.02	-0.02
hsa-miR-7850-5p	TTC26	ENST00000430935.1	-0.02	-0.02
hsa-miR-7850-5p	ZNF33B	ENST00000359467.3	-0.02	-0.1
hsa-miR-7850-5p	NIPAL3	ENST00000003912.3	-0.02	-0.02
hsa-miR-7850-5p	TRMT13	ENST00000370141.2	-0.02	-0.02
hsa-miR-7850-5p	CCDC85C	ENST00000380243.4	-0.02	-0.02
hsa-miR-7850-5p	SLC9A2	ENST00000233969.2	-0.02	-0.02
hsa-miR-7850-5p	ICK	ENST00000350082.5	-0.02	-0.04
hsa-miR-7850-5p	EPS15	ENST00000371730.2	-0.02	-0.02
hsa-miR-7850-5p	CNOT6L	ENST00000504123.1	-0.02	-0.04
hsa-miR-7850-5p	GAB1	ENST00000262995.4	-0.02	-0.04
hsa-miR-7850-5p	SHFM1	ENST00000248566.2	-0.02	-0.34
hsa-miR-7850-5p	CLOCK	ENST00000309964.4	-0.02	-0.02
hsa-miR-7850-5p	NCAPH	ENST00000240423.4	-0.02	-0.09
hsa-miR-7850-5p	SLC25A46	ENST00000355943.3	-0.02	-0.03
hsa-miR-7850-5p	HSPA6	ENST00000309758.4	-0.02	-0.02
hsa-miR-7850-5p	ENAH	ENST00000366844.3	-0.02	-0.09
hsa-miR-7850-5p	TRPS1	ENST00000395715.3	-0.02	-0.02
hsa-miR-7850-5p	IKZF3	ENST00000346872.3	-0.02	-0.05
hsa-miR-7850-5p	LRP1B	ENST00000389484.3	-0.02	-0.02
hsa-miR-7850-5p	ADH5	ENST00000296412.8	-0.02	-0.2
hsa-miR-7850-5p	BYSL	ENST00000230340.4	-0.02	-0.04
hsa-miR-7850-5p	CCDC103	ENST00000417826.2	-0.02	-0.04
hsa-miR-7850-5p	TMEM183A	ENST00000367242.3	-0.02	-0.02
hsa-miR-7850-5p	ANKRD12	ENST00000262126.4	-0.02	-0.02
hsa-miR-7850-5p	DCLK1	ENST00000379892.4	-0.02	-0.02
hsa-miR-7850-5p	FAR2	ENST00000536681.3	-0.02	-0.03
hsa-miR-7850-5p	NAA15	ENST00000296543.5	-0.02	-0.02
hsa-miR-7850-5p	TMEM168	ENST00000312814.6	-0.02	-0.09
hsa-miR-7850-5p	TRIM72	ENST00000322122.3	-0.02	-0.07
hsa-miR-7850-5p	GRIN2A	ENST00000562109.1	-0.02	-0.04
hsa-miR-7850-5p	TIAM1	ENST00000286827.3	-0.02	-0.06
hsa-miR-7850-5p	UPP1	ENST00000331803.4	-0.02	-0.46
hsa-miR-7850-5p	CNNM3	ENST00000377060.3	-0.02	-0.02
hsa-miR-7850-5p	RRAGD	ENST00000369415.4	-0.02	-0.05
hsa-miR-7850-5p	STON1	ENST00000309835.3	-0.02	-0.02
hsa-miR-7850-5p	ACTR1A	ENST00000487599.1	-0.02	-0.02
hsa-miR-7850-5p	DGKI	ENST00000453654.2	-0.02	-0.05
hsa-miR-7850-5p	BMF	ENST00000220446.4	-0.02	-0.02
hsa-miR-7850-5p	FAIM3	ENST00000420007.2	-0.02	-0.03
hsa-miR-7850-5p	FBXO30	ENST00000237281.4	-0.02	-0.03
hsa-miR-7850-5p	NDNF	ENST00000379692.4	-0.02	-0.02
hsa-miR-7850-5p	CAB39	ENST00000258418.5	-0.02	-0.03
hsa-miR-7850-5p	FIGN	ENST00000333129.3	-0.02	-0.03
hsa-miR-7850-5p	VTI1A	ENST00000393077.2	-0.02	-0.02
hsa-miR-7850-5p	ACER3	ENST00000532485.1	-0.02	-0.02
hsa-miR-7850-5p	MSANTD3	ENST00000395067.2	-0.02	-0.03
hsa-miR-7850-5p	NCOA3	ENST00000341724.6	-0.02	-0.02
hsa-miR-7850-5p	FAM57A	ENST00000308278.8	-0.02	-0.02
hsa-miR-7850-5p	PNN	ENST00000216832.4	-0.02	-0.02
hsa-miR-7850-5p	EIF2B3	ENST00000360403.2	-0.02	-0.05
hsa-miR-7850-5p	SIKE1	ENST00000369528.5	-0.02	-0.18
hsa-miR-7850-5p	NEGR1	ENST00000357731.5	-0.02	-0.04
hsa-miR-7850-5p	PCDHB7	ENST00000231137.3	-0.02	-0.06
hsa-miR-7850-5p	RASGEF1A	ENST00000374459.1	-0.02	-0.02
hsa-miR-7850-5p	ZNF708	ENST00000356929.3	-0.02	-0.04
hsa-miR-7850-5p	CTD-2054N24.2	ENST00000559714.1	-0.02	-0.02
hsa-miR-7850-5p	BTF3L4	ENST00000489308.2	-0.02	-0.08
hsa-miR-7850-5p	LYSMD3	ENST00000509384.1	-0.02	-0.02
hsa-miR-7850-5p	CREG1	ENST00000370509.4	-0.02	-0.02
hsa-miR-7850-5p	DCLK3	ENST00000416516.2	-0.01	-0.01
hsa-miR-7850-5p	TRAF3IP1	ENST00000373327.4	-0.01	-0.04
hsa-miR-7850-5p	HS3ST4	ENST00000331351.5	-0.01	-0.01
hsa-miR-7850-5p	SGK494	ENST00000301037.5	-0.01	-0.01
hsa-miR-7850-5p	C17orf78	ENST00000586700.1	-0.01	-0.01
hsa-miR-7850-5p	AGL	ENST00000370161.2	-0.01	-0.01
hsa-miR-7850-5p	SLC5A3	ENST00000608209.1	-0.01	-0.02
hsa-miR-7850-5p	REST	ENST00000309042.7	-0.01	-0.1
hsa-miR-7850-5p	IDH3A	ENST00000299518.2	-0.01	-0.03
hsa-miR-7850-5p	FAM175B	ENST00000298492.5	-0.01	-0.05
hsa-miR-7850-5p	KIAA0319	ENST00000537886.1	-0.01	-0.02
hsa-miR-7850-5p	NIPA1	ENST00000337435.4	-0.01	-0.02
hsa-miR-7850-5p	FBXO21	ENST00000427718.2	-0.01	-0.07
hsa-miR-7850-5p	CUX2	ENST00000261726.6	-0.01	-0.03
hsa-miR-7850-5p	BACE2	ENST00000328735.6	-0.01	-0.05
hsa-miR-7850-5p	EIF1AX	ENST00000379607.5	-0.01	-0.07
hsa-miR-7850-5p	CERKL	ENST00000410087.3	-0.01	-0.16
hsa-miR-7850-5p	TWF1	ENST00000552521.1	-0.01	-0.25
hsa-miR-7850-5p	ZNF250	ENST00000292579.7	-0.01	-0.04
hsa-miR-7850-5p	ITPRIP	ENST00000337478.1	-0.01	-0.02
hsa-miR-7850-5p	TMEM26	ENST00000399298.3	-0.01	-0.03
hsa-miR-7850-5p	EIF5	ENST00000216554.3	-0.01	-0.03
hsa-miR-7850-5p	DOCK5	ENST00000276440.7	-0.01	-0.03
hsa-miR-7850-5p	MORC2	ENST00000397641.3	-0.01	-0.02
hsa-miR-7850-5p	GNAI3	ENST00000369851.4	-0.01	-0.07
hsa-miR-7850-5p	ARPP19	ENST00000566423.1	-0.01	-0.05
hsa-miR-7850-5p	LINC00346	ENST00000538077.1	-0.01	-0.02
hsa-miR-7850-5p	GAREM	ENST00000399218.4	-0.01	-0.02
hsa-miR-7850-5p	RPL37A	ENST00000491306.1	-0.01	-0.08
hsa-miR-7850-5p	DIEXF	ENST00000491415.2	-0.01	-0.02
hsa-miR-7850-5p	ZNF705A	ENST00000359286.4	-0.01	-0.01
hsa-miR-7850-5p	CYP8B1	ENST00000316161.4	-0.01	-0.01
hsa-miR-7850-5p	FAM9B	ENST00000362066.3	-0.01	-0.01
hsa-miR-7850-5p	ZNF705G	ENST00000400156.4	-0.01	-0.01
hsa-miR-7850-5p	COX20	ENST00000411948.2	-0.01	-0.11
hsa-miR-7850-5p	ELMO1	ENST00000341056.3	-0.01	-0.01
[truncated: 20,468 more rows]
