# Supplementary material for: Exosomal Small RNA Sequencing Profiles in Plasma from Subjects with Latent Mycobacterium tuberculosis Infection
Source: Microorganisms. 2024 Jul 12;12(7):1417. doi: 10.3390/microorganisms12071417 (PMC11278582; doi:10.3390/microorganisms12071417)
Supplement: Supplementary file 1 [file microorganisms-12-01417-s001.zip › TABLE S4.xlsx]

## Sheet: GO
Table S4：Summary of the GO analysis of the predicted target genes.
Category	Term	Genes	PValue	FDR
Biological Processes	GO:0006357~regulation of transcription from RNA polymerase II promoter	ATF1, ATF2, ZNF292, RBPJ, SPIB, SPIC, BBX, SUPT20H, PKNOX1, PKNOX2, MEF2A, HES7, ZNF17, ZNF287, HES6, MEF2C, ZNF285, MEF2B, ZNF284, ZNF283, RFX2, ZNF10, RFX3, BHLHA15, ZNF12, AR, ISL2, RFX7, PRKAR1A, DDIT3, RFX4, RFX5, ATF5, ATF6, CLOCK, CGGBP1, ZNF276, ZNF275, URI1, ZNF274, ZBTB8A, SHOX2, GATA6, MYNN, ZNF20, GATA4, BAZ2B, ZNF23, ZNF24, ZNF25, CIAO1, ZBTB7B, ZBTB7A, ZNF268, ZNF266, ZBTB7C, ABCA2,…	4.85707e-50	5.35346e-46
	GO:0045944~positive regulation of transcription from RNA polymerase II promoter	ATF1, ATF2, PID1, ZNF292, RBPJ, SPIB, SPIC, TBK1, GPBP1, AKT1, PKNOX1, MEF2A, MEF2C, MEF2B, RFX2, RFX3, BHLHA15, AR, ISL2, DDIT3, RFX4, RFX5, ATF5, ATF6, CLOCK, SKAP1, AGAP2, GATA6, GATA5, GATA4, GATA3, GATA2, ZNF24, MYO6, ZBTB7B, ZNF268, PPARGC1A, PPARGC1B, ZBTB7C, CREBBP, JUN, ZNF263, JAG1, JUP, NR2F1, PBX3, PBX2, NR2F2, FLI1, PBX1, SETX, MLLT10, AGO1, NANOG, EZH1, ARF4, ZNF493, MED19, TFCP2L1,…	3.5318e-42	1.94638e-38
	GO:0000122~negative regulation of transcription from RNA polymerase II promoter	ZNF177, RB1, ATF2, ZNF175, MYT1L, HNRNPU, EHMT1, SLA2, RBPJ, BACH1, BACH2, ELK3, ELK4, MYC, MYB, HOXA7, MEF2A, HES7, HES6, MED1, MEF2C, ZNF705G, ZNF705D, RPL23, ZNF705B, ZNF281, SOX13, SOX14, ZNF10, ZNF705A, MED9, SOX11, SOX12, DICER1, HCFC2, DKK1, SOX10, HCFC1, EID1, AR, EID2, DDIT3, RFX5, HOXB4, HOXB3, TXNIP, HOXB8, CGGBP1, ZNF398, URI1, ZNF274, ZBTB8A, CTBP2, CTBP1, ZNF391, SHOX2, MEPCE, ZNF20…	1.44049e-25	5.29234e-22
	GO:0007399~nervous system development	CNTFR, APP, GMFB, TMEM41B, MYT1L, ZMYND8, CYB5D2, RAPGEFL1, EDNRB, DPYSL4, DPYSL5, DPYSL2, DPF1, DPF2, DPF3, DIP2B, SOX4, CER1, CDON, MEF2A, HES6, SRRM4, MBNL1, MEF2C, RBFOX1, SMARCC1, SMARCC2, RBFOX2, RBFOX3, SOX14, ISLR2, SOX11, MAP1B, RUFY3, NINJ1, TYRO3, HOXB2, WDPCP, PRKD1, NBL1, NAIP, UNC119B, NUMBL, NRN1, INTU, PCDH10, FUT10, SHOX2, PCDH18, PCDHA1, ST8SIA4, PCDHA5, PCDHA4, PCDHA3, PCDHA2, …	4.91741e-22	1.35499e-18
	GO:0006355~regulation of transcription, DNA-templated	ZNF177, RB1, ATF2, ZNF175, MYT1L, BACH1, SOX17, MYC, MYB, GPBP1, PKNOX1, PKNOX2, ZNF17, ZNF287, HES6, MEF2C, ZNF285, ZNF705G, ZNF284, ZNF283, ZNF160, ZNF281, SOX13, RFX2, SOX14, ZNF10, ZNF705A, RFX3, SOX11, ZNF12, SOX12, HCFC2, SND1, HCFC1, EWSR1, DDIT3, SPIN2A, PRKCQ, CCDC169-SOHLH2, HOXB1, ZSCAN25, ATF5, CLOCK, ZNF398, ZNF155, ZNF154, ZNF274, ZNF395, MEAF6, SRCAP, ZNF20, GATA4, BAZ2A, AKAP17A, …	1.56834e-21	3.45725e-18
	GO:0045893~positive regulation of transcription, DNA-templated	ELK1, ZXDA, MSANTD1, SOX17, MYC, CREB3L2, MYB, GPBP1, AKT1, SUPT20H, RNF111, MEF2A, ZNF287, MED1, MEF2C, PRKCB, ZNF281, RFX3, SOX11, HCFC2, MED4, SOX10, WDR77, HCFC1, AR, DDIT3, ATF5, CLOCK, SKAP1, ZNF398, MEAF6, SRCAP, CTBP1, PDGFB, GATA6, NOLC1, XPC, GATA4, GATA3, MRPL12, HIF1A, MTDH, NUP85, BLOC1S2, PRDM16, WBP2NL, NKX2-1, ALX1, NKX2-5, RREB1, PPARGC1A, FZD1, CREBBP, JUN, AFAP1L2, FZD2, FZD4, …	7.97975e-19	1.46588e-15
	GO:0006468~protein phosphorylation	APP, GMFB, TP53RK, MAML1, GMFG, MYLK, RPS6KA4, EDNRA, RPS6KA5, PPP4R1, TBK1, CHEK2, RPS6KA1, CHEK1, AKT3, CDK20, PDK4, PDK3, AKT1, PRKACA, PRKACB, EPHB1, PDK2, PDK1, EIF2A, EPHA5, EPHA4, PRKAB2, PRKCI, EPHA7, CSNK2A1, DAPK1, PRKCB, EPHA8, DAPK2, PRKCE, PRKCD, HUS1, PRKCA, CSNK1E, ATG14, ATG13, RUNX3, BCR, PRKAR1B, PRKD3, BTK, SIK3, ULK1, PRKCQ, SIK2, PRKD1, EPHA3, EPHA10, CTBP1, PRKDC, TXK, PDGFB…	2.9707e-18	4.67757e-15
	GO:0045892~negative regulation of transcription, DNA-templated	RB1, EHMT1, RBPJ, PHB2, RRP8, ELK3, MYB, HOXA7, RBFOX2, ZNF281, SOX13, SOX14, RFX3, ZNF12, SOX10, DKK3, EID1, EID2, DDIT3, ATF5, CLOCK, SF1, ZNF397, CTBP2, CTBP1, PDGFB, GATA6, GATA3, ZNF24, DEDD2, PRDM16, ZSCAN10, NKX2-1, ALX1, NKX2-5, ZNF148, ZBTB7A, PPARGC1B, FZD1, HEXIM1, JUN, PHC2, PHC1, NR1D2, NR2F2, PHC3, HNRNPL, HNRNPK, TDP2, TNFSF4, ZNF256, CDKN1C, MESP1, ZNF253, CDKN1B, BHLHE41, GLI3, M…	1.91451e-16	2.63771e-13
	GO:0035556~intracellular signal transduction	TFRC, ITSN1, CBLB, CRKL, NUDT4, RPS6KA4, PREX2, RPS6KA3, PREX1, RASSF1, RPS6KA5, RASSF3, RPS6KA2, RASSF5, AKT2, RPS6KA1, CHEK1, AKT3, STMN1, AKT1, TNS3, TNS1, UNC13B, PRKCI, WSB1, UNC13A, WSB2, DAPK1, PRKCB, DAPK2, PRKCE, PRKCD, NSMCE1, PRKCA, BCR, CARHSP1, ADCY9, PRKD3, PRKAR1A, BTK, SIK3, PRKCQ, SIK2, PRKD1, WNK4, TGFA, DEDD2, ABR, NUAK1, NUAK2, RACGAP1, PRKAR2B, PRKAR2A, PLCG2, HMOX1, STK38L, …	4.42561e-14	5.41989e-11
	GO:0030182~neuron differentiation	MYT1L, OTP, FZD10, CYB5D2, RNF112, PPP1CC, NRBP2, EIF4ENIF1, CCND1, IER2, CDON, MEF2C, MAP2K1, WNT5B, WNT5A, SOX11, ACSL4, ACSL3, BHLHA15, POU3F2, RUNX3, RUNX2, RUNX1, NIF3L1, LMX1A, ADNP, LMX1B, EPHA2, RTN3, DDX6, BRSK1, BRSK2, RTN1, CEND1, BHLHE22, RTN4, NEUROD1, WNT6, NEUROD2, NEUROD4, FUT9, NEUROD6, ABL1, WNT2, HOXC8, WNT3, WNT4, FZD1, FZD3, FZD2, DTNB, FZD5, FZD4, WNT3A, FZD7, FZD8, TRAPPC9,…	3.14252e-13	3.46368e-10
	GO:0001525~angiogenesis	PANK2, PLXND1, SERPINE1, UBP1, EMC10, RORA, RBPJ, FGF1, HS6ST1, AMOT, ELK3, NPPC, SOX17, FGF9, POFUT1, GJA5, BSG, LEPR, HOXA3, PROK2, CYP1B1, THSD7A, SLC12A6, HOXA7, PKNOX1, GLUL, EPHB1, EPHB4, PROK1, PDGFRB, MED1, COL27A1, UNC5B, PRKCA, VASH1, HSPG2, EREG, EMCN, NCL, NINJ1, COL8A2, APLNR, COL8A1, HOXB3, ADAM8, PRKD1, EPHA1, ENPEP, CALCRL, NOTCH1, SHC1, EPAS1, NPR3, PDGFA, TGFA, THY1, HOXB13, HIF…	1.83495e-12	1.83862e-09
	GO:0016567~protein ubiquitination	LRR1, DCAF8, KEAP1, UBE2L6, CBLB, DCAF5, DCAF7, UBE2L3, RNF115, HERC3, HERC2, CDC23, HERC1, CDC27, TRIM24, FBXO4, FBXO3, AKT1, TRIM26, TRIM27, BTRC, RNF111, FBXO9, HERC6, SKP1, TRIM23, ARRDC4, VPS18, MED1, ATG3, WSB1, WSB2, MED8, MED6, MED7, RNF123, RNF126, CDC34, RNF128, TRIM17, KCTD10, HECW2, HECW1, KCTD13, TRIM13, TRIM14, CBLL1, TRIM10, TRIM11, RNF121, TRIM64B, ANAPC16, MYCBP2, NEDD4L, MEFV, U…	6.65819e-12	6.11555e-09
	GO:0001701~in utero embryonic development	ATF2, RTCB, ZFAND5, KEAP1, CMIP, AMOT, EDNRA, ZMIZ1, MYC, CIR1, ZNF568, PSPH, PDGFRA, SLC34A2, MBNL1, DNAAF2, ADAM10, LIG4, OCRL, SLC30A1, RPGRIP1L, ATP11A, SOX10, SLC5A7, AR, ADCY9, MSH2, ARMC5, SMO, ANKS6, ZFPM2, TP53, DSC3, LY6E, NOTCH2, NOTCH1, YTHDC1, GATA6, GATA3, RIC8A, EPB41L5, CCNB2, NPAT, CCNB1, FUT8, BCL2L11, C6, CHST11, MAN2A1, RDH10, DHX35, INPP5K, PLCG1, APOB, WDTC1, JAG2, BTF3, SMA…	1.2382e-11	1.0498e-08
	GO:0030036~actin cytoskeleton organization	THSD7B, ANTXR1, AMOT, FGF7, ARFIP2, THSD7A, HMCN1, GAS2L3, CXADR, ACTN2, STARD8, TMOD3, ACTN1, ACTN4, BCR, NISCH, DAAM1, DAAM2, SPECC1L, ELMO1, TNIK, PFN1, PFN2, BRSK2, SHC1, EPB41, KLHL17, AGAP2, PDGFA, CORO1C, ATXN3, NUAK2, NPHP1, ABL1, PACSIN2, INPP5K, PIP5K1A, PIP5K1C, SPTBN1, SPTBN2, SPECC1, VASP, STARD13, IQSEC2, AUTS2, IQSEC1, IQSEC3, PARVA, PARVB, ARPC5, ARHGAP26, SSH2, CORO2B, SSH3, SSH1…	1.08192e-10	8.51782e-08
	GO:0016192~vesicle-mediated transport	GOLT1B, RASEF, MLC1, RABGEF1, GOLGA4, ZFYVE27, KIF5A, CPNE1, AP1S2, AP1S1, AP1S3, ZFPL1, AP5S1, BVES, VPS39, TRIM23, NSF, RAB2A, VPS18, ARL11, RAB2B, PRKCI, ARL14, VPS33A, STX7, AP1B1, GAPVD1, AP5B1, MAPK8IP3, MAPK8IP1, SYTL2, RAB32, RAB30, RAB36, RIN3, RAB38, TSNARE1, RIN1, RIN2, STX1A, RTN3, COPA, INTU, ARL6, SAR1B, STXBP1, RHOBTB3, BLOC1S5, AP5M1, KIF3B, SCFD2, CLTCL1, AP4S1, RAB11FIP3, SPTBN2…	1.41126e-10	1.03699e-07
	GO:0016477~cell migration	NCKAP1, RNH1, PHB2, CRKL, IL12B, IL12A, PRKCI, SCRIB, KNSTRN, CD2AP, TIAM1, ARC, SPATA13, KCTD13, TYRO3, EPHA3, EPHA2, ENPEP, SDC2, SDC3, STRIP2, PIP5K1A, NCKAP1L, PLCG1, NTNG1, NTNG2, JUP, NFATC2, PTK6, L1CAM, PTK2, CCDC88A, SNAI1, ITGBL1, CORO7, AVL9, ARF4, BTG1, FOXE1, SPEF1, SH3KBP1, PTPRK, LIMD1, PTPRF, RAC1, NDEL1, APC2, VAV3, GFRA1, PRPF40A, EMP2, RHOF, RHOC, RHOA, VAV2, RHOB, TMEFF2, CEAC…	3.5255e-10	2.42863e-07
	GO:0007156~homophilic cell adhesion via plasma membrane adhesion molecules	CD84, PCDH11Y, CLSTN2, CLSTN1, CELSR1, CELSR2, PVR, CDH9, CELSR3, CDH8, CDH7, CDH6, CDH5, CDH4, CDH2, CDH1, BSG, HMCN2, HMCN1, PCDHAC2, PCDHAC1, KIRREL3, DSCAM, PCDHA13, PCDHA12, PCDHA11, PCDHA10, DSC1, DSC3, PCDH10, PCDH19, PCDH18, PCDH17, PCDHA1, CDH20, CDH22, PCDHA5, PCDHA4, CDH24, PCDHA3, PCDHA2, PCDHA9, PCDHA8, PCDHA7, PCDHA6, CADM3, CADM4, CADM1, CADM2, CNTN6, PCDH20, L1CAM, PCDHGA10, IGSF1…	3.88842e-10	2.52107e-07
	GO:0007049~cell cycle	RB1, ANKLE2, CCNK, CCNH, HNRNPU, IKZF1, MKI67, SMC4, RCBTB1, CCAR2, SMC2, RPS6KA3, RASSF1, RASSF2, MCIDAS, RASSF4, RPS6KA1, CDK20, HMCN1, PELO, TP63, TSPYL2, CSNK2A1, PRKCE, CSNK2A2, PRKCD, TM4SF5, CD2AP, THAP1, HCFC1, EID1, DYNC1LI1, THAP5, KATNAL1, DDIT3, PSME3, TXNIP, SPIN2A, ZNF830, TP53, ANAPC13, ANAPC15, ANAPC16, HEPACAM, EPB41, CDCA8, BRCC3, ARPP19, SPAST, EPB41L2, TP53BP2, RAB11FIP3, MCTS…	6.21805e-10	3.80752e-07
	GO:0007155~cell adhesion	SLC23A2, APP, ICAM4, F11R, CLDN2, CLDN1, ICAM1, RS1, PNN, ALCAM, BSG, HMCN2, CYP1B1, EPHB4, HABP2, CDON, EPHA4, ENTPD1, ACTN2, EPHA8, PRKCE, OMD, FIBCD1, PRKCA, CLDN6, FLG2, AZGP1, CLDN4, CFDP1, CLDN9, CLDN8, NINJ1, TYRO3, MXRA8, COL8A1, CD226, TLN2, FREM2, EPHA3, GNE, EPHA2, HEPACAM, PCDH10, CD99L2, THY1, PCDH19, PCDH18, PCDH17, NUAK1, PCDHA1, FLRT1, CHST10, PCDHA5, PCDHA4, PCDHA3, PCDHA2, PCDHA…	7.12535e-10	4.13345e-07
	GO:0098609~cell-cell adhesion	CYFIP2, VEZT, CTNND1, ICAM4, AQP4, CLDN2, CELSR1, F11R, CELSR2, CDH9, CELSR3, CDH8, ICAM1, CDH7, CDH5, BAIAP2L1, CDH2, TRIM29, CDH1, SOX9, CDON, KIRREL3, KIRREL2, CD93, TMOD3, SCRIB, FNDC3A, CD2AP, OBSCN, EMCN, COL8A2, PKP2, ELMO2, PKP1, PKP4, ADAM8, TLN2, TLN1, CBLL1, DSC1, DSC3, TTYH1, SHC1, FBLIM1, PSEN1, THY1, LPP, PKHD1, CLEC7A, NPHP1, ABL1, CDH24, PIP5K1C, STXBP6, ICOS, S100A11, CDSN, VCAM1…	7.9229e-10	4.36631e-07
	GO:0007411~axon guidance	SEMA5A, CYFIP2, CYFIP1, SEMA5B, TRIO, ARHGAP35, CDH4, RPS6KA5, DPYSL5, KIF5C, DPYSL2, KIF5B, BSG, KIF5A, DAG1, HMCN2, TNR, ARHGEF40, EPHB1, EPHB4, EPHA5, SEMA6C, EPHA4, EPHA7, SEMA6A, DSCAM, UNC5A, UNC5B, EPHA8, SEMA6D, WNT5A, UNC5C, UNC5D, LMX1A, PRKCQ, EPHA1, EPHA3, EPHA2, NOTCH2, CSF1R, NOTCH3, SEMA7A, NOTCH1, EPHA10, MYCBP2, ARX, GATA3, EFNA5, EFNB2, EFNB1, EFNB3, FLRT2, FLRT3, NKX2-1, OTX2, …	2.84144e-09	1.49135e-06
	GO:0006897~endocytosis	APP, DGKD, CLEC4M, ZFYVE9, ITSN1, LY75, FNBP1L, RABGEF1, DPYSL2, ENPP2, ANKFY1, ENPP1, CSNK1G3, FNBP1, APLP1, ANK2, TBC1D2B, CSNK1E, GAPVD1, SCAMP1, ARC, BIN3, RAB34, AMPH, RIN3, RIN1, PLA2R1, STEAP2, CLEC4F, RIN2, CSNK1G2, CSNK1G1, RAB5B, RAB5C, CHRNA7, ILDR1, MTMR9, TEX261, AGER, C9ORF72, MTMR6, RHOBTB1, RHOBTB2, NCKIPSD, SNX2, MYO6, ABL1, SNX9, RABGAP1L, CAV3, SYNRG, TNK2, SURF4, PRG4, LRP1B, …	5.23034e-09	2.6204e-06
	GO:0016055~Wnt signaling pathway	CTNND1, CELSR2, CCAR2, FRAT2, SOX17, CCND1, FAM53B, VPS35, BTRC, WLS, EPM2A, PIAS4, TLE4, CSNK1G3, TLE3, WNT5B, CSNK2A1, WNT5A, CTNNBIP1, CSNK2A2, MITF, ZBTB33, CSNK1E, TMEM170B, HIC1, DKK2, DKK3, SHISA6, SFRP4, SFRP1, SFRP2, CCNY, CCNE1, DAAM2, DDIT3, TNIK, TRABD2B, CSNK1G2, TRABD2A, CSNK1G1, MACF1, DLX3, ARL6, TNKS, TCF7, CTR9, RTF1, NDRG2, WNT6, PORCN, HMGXB4, GRK5, GRK6, PLCG2, DVL3, NPHP3, W…	6.95755e-09	3.33418e-06
	GO:0007165~signal transduction	GMFB, GMFG, SYNGAP1, PPP4R1, DPYSL5, AKT2, DPYSL2, AKT3, AKT1, VSTM1, PRKACB, PRKAB2, CSNK2A1, FNBP1, STARD8, GAPVD1, HPCAL4, CD2AP, BCR, AR, ZFYVE16, ATF6, CLOCK, SKAP2, FPR1, FPR3, GATA3, IQGAP2, IQGAP3, C3, KLRK1, RHOT1, PIP5K1A, SFN, RSU1, RHBDL1, LYN, CREBBP, PRPF38B, TSLP, NR2F1, LNPEP, HLA-DRB1, ARHGAP9, ARHGAP8, ARHGAP1, PRKAG1, SHB, ARHGAP5, ARHGAP6, LRRC2, LMBR1, TCP11L1, JAK2, APPL2, A…	7.80826e-09	3.58594e-06
	GO:0006511~ubiquitin-dependent protein catabolic process	KEAP1, UBE2L6, UBE2L3, HERC3, CDC23, PSMD3, FBXO4, TRIM25, FBXO8, BTRC, RNF111, HERC6, SKP1, RC3H1, WDR77, RNF123, RNF126, RNF125, CDC34, WDR81, RNF128, KCTD10, HECW2, NEDD4L, ANAPC11, RNF213, RNF217, PSMF1, XBP1, NDFIP2, HACE1, NDFIP1, SIAH2, SIAH1, CYLD, NPLOC4, TOLLIP, FBXL4, FBXL7, PPP1R11, HERPUD1, ARIH2, RNF150, ARIH1, UBL7, UCHL3, UCHL5, TOPORS, RNF168, RNF144A, DDB1, RNF144B, PSMA4, CACUL…	8.16785e-09	3.60104e-06
	GO:0051056~regulation of small GTPase mediated signal transduction	ARHGAP9, ARHGAP11A, DOCK3, TRIO, ARHGAP8, FAM13B, DOCK8, FAM13A, ITSN1, ARHGAP1, ARHGEF10L, ARHGAP5, SIPA1L2, ARHGAP6, SIPA1L3, ARHGAP35, AMOT, SYDE2, ARHGAP44, PREX2, AKAP13, PREX1, SIPA1L1, ARHGAP40, MCF2L, TAGAP, ARHGEF40, GARNL3, PLEKHG3, VAV3, ARHGEF11, ARHGEF10, PLEKHG1, ARHGEF12, RALGAPA1, SWAP70, RALGAPA2, ARHGEF17, PLEKHG5, ARAP2, ARAP3, RHOF, ARAP1, GMIP, VAV2, BCR, TIAM2, TIAM1, ARHGEF…	1.0128e-08	4.29349e-06
	GO:0001666~response to hypoxia	TFRC, ABAT, PLAT, PLOD2, LOXL2, TXN2, NPPC, ALKBH5, EDNRA, PLAU, MYB, CAPN2, ADORA1, SOX4, CHRNB2, POSTN, SLC11A2, ADIPOQ, DIO3, ACTN4, ATP1B1, HSPG2, PGF, ADAM17, AJUBA, CHRNA4, EPAS1, CHRNA7, PSEN2, ITPR1, PDGFA, HIF1A, AGER, HSP90B1, DPP4, HSD11B2, RAD21, HMOX1, EGR1, CREBBP, TGFB2, SMAD4, TGFB1, VCAM1, SMAD3, CAV3, FZD4, TGFB3, CAV1, LIF, MTHFR, FOSL2, NR4A2, BMP2, CXCL12, TRPV4, CYP1A1, NF1,…	1.61897e-08	6.60899e-06
	GO:0018105~peptidyl-serine phosphorylation	RPS6KA4, RPS6KA3, RPS6KA6, RPS6KA5, TBK1, RPS6KA2, PRKACG, CHEK2, AKT2, AKT3, RPS6KA1, PDK3, AKT1, STK32A, PRKACA, STK32B, PRKACB, STK32C, CSNK1G3, PRKCI, CSNK2A1, PRKCB, PRKCE, CSNK2A2, PRKCD, DYRK1A, LMTK2, PRKCA, VRK2, CSNK1E, UHMK1, MAPKAPK3, DGKQ, MAPKAPK2, ULK3, ULK2, MAPKAPK5, PRKCQ, ULK1, PRKD1, CSNK1G2, CSNK1G1, BRSK1, BRSK2, TNKS, PRKDC, SLC1A1, PDGFB, STK39, STK4, TTBK1, TTBK2, STK38, …	2.11179e-08	8.3129e-06
	GO:0050804~modulation of synaptic transmission	DGKE, PTPRS, DGKB, GRIK5, GRIK3, GRIK4, SLC7A11, PPP1R9A, PPP1R9B, ARHGAP44, AKAP12, PPP3CA, GABRR1, CAMKV, GPER1, VPS35, JAK2, DLGAP3, PRKACA, PRKACB, EPHB1, GRID2, EPHA7, GRID1, DNM1, BCR, ARC, TUBB2B, PRKAR1B, NRG3, CDH11, PFN1, PAFAH1B1, GRIA1, CX3CR1, GRIA2, NLGN1, PXK, NLGN2, CACNA1B, CACNA1A, AKAP7, LRP8, RTN4, ABR, RELN, PRKAR2B, NTF3, PACSIN2, EIF4EBP2, FYN, PLCG1, LRRC4C, GRIA4, NTNG1, …	7.79347e-08	2.96206e-05
	GO:0009410~response to xenobiotic stimulus	OXTR, CCNT1, ABAT, AHR, SLC8A1, TXN2, NPPC, PNP, CCND1, CDH1, MYC, FPGS, ABCG8, CPT1A, PRKCB, CYBB, HNF1B, SLC6A11, HSPG2, PGF, SFRP1, ADAM17, SFRP2, MAP1B, SCNN1B, TXNIP, TP53, CCNO, GRIA1, ADCYAP1R1, ABCB1, NNMT, MAOB, RPN2, FECH, SLC1A1, GATA6, SLC1A2, PDGFA, SLC1A3, TGFA, LPL, GATA4, XPC, GATA3, FOXO3, ACACB, NPAS2, NEUROD1, HSD11B2, GRIN2A, NPC1L1, MYO6, BLOC1S3, ABL1, DVL3, HMOX1, NCKAP1L, …	8.1291e-08	2.98663e-05
	GO:0008284~positive regulation of cell proliferation	CNTFR, CNTF, VIPR1, HPSE2, CRKL, TIAL1, EDNRB, CAPNS1, MYC, AKT2, HOXA3, AKT1, SOX9, SOX4, PROK1, EPHA4, SMARCC1, CSNK2A1, RPL23, CLEC11A, FLT3LG, SOX11, MIF, RUNX2, EREG, WDR77, BTC, AR, TIAM1, SFRP1, SFRP2, EPHA1, TSPYL5, PTGFR, PDGFB, NOLC1, PDGFA, TGFA, CIAO1, PLAC8, PKHD1, PRAMEF13, BLOC1S2, PDGFD, PDGFC, ZNF703, PRAMEF14, SSR1, NKX2-5, ZNF268, SLAMF1, SRPK2, MCTS1, LYN, WWTR1, NMB, XBP1, EG…	8.84608e-08	3.14521e-05
	GO:0046777~protein autophosphorylation	MYLK2, IGF1R, STK11, SLK, TRIM28, CHEK2, STK16, TRIM24, PIM1, AKT1, PIM3, MAP3K9, PRKACA, PRKACB, EPHB1, EPHB4, PDGFRB, PDGFRA, EPHA4, DAPK1, EPHA8, DAPK2, DYRK1A, LMTK2, VRK2, ATG13, UHMK1, ERN1, MELK, MAPKAPK3, MAPKAPK2, TYRO3, ULK3, BTK, ULK2, MAPKAPK5, ULK1, TNIK, SIK2, PRKD1, EPHA1, CSF1R, TXK, STK39, THY1, STK4, GRK1, GRK5, IRAK1, GRK7, ABL1, RIPK1, TRPM7, MARK2, LYN, NEK6, INSR, EIF2AK1, T…	9.73738e-08	3.35392e-05
	GO:0072659~protein localization to plasma membrane	RAB3B, RAB3C, CD81, RAB3D, ZDHHC5, ZDHHC7, SLC4A1, F11R, ZDHHC2, ZDHHC3, ZFYVE27, SCP2, CDH2, CDH1, AKT2, BSG, PALM, ARL6IP5, GPR179, ACTN2, ADIPOQ, ANK2, WDR72, ANK3, TTC7A, ATP1B1, ANK1, CACNB2, CACNB3, FRMD8, RAB34, MYADM, PKP2, TNIK, SKAP1, EPHA2, STXBP1, MYL12A, DPP6, BAG4, RAP1A, MAP7, INPP5K, PIP5K1A, SCN3B, SPTBN1, PACSIN1, CAV3, JUP, SMURF1, PTCH1, SEC16A, RDX, DENND4C, MYO5A, EHD1, EHD2…	1.68319e-07	5.62185e-05
	GO:0006974~cellular response to DNA damage stimulus	ATF2, CCNK, ANKLE1, SMC5, SMC6, CCAR2, ALKBH8, RASSF1, HERC2, KAT5, MYC, CHEK2, CHEK1, TP63, DDX11, PRKCD, NSMCE1, HUS1, WDR76, DDIT3, PSME4, FLYWCH1, SPATA18, TP53, DCUN1D5, STXBP4, PRKDC, ZBTB1, ZBTB4, CDKN2AIP, NUAK1, BARD1, ZRANB3, CTC1, MCTS1, LYN, XRCC5, INTS3, SETD1A, XRCC3, SMARCA5, NFATC2, ACER2, SETX, FAM111A, SPDYA, SPRTN, MMS19, ATM, RAD18, TP73, CDKN1A, SMG1, BTG2, WDR48, SUV39H1, SE…	1.91691e-07	6.21416e-05
	GO:0015031~protein transport	VPS29, PGAP1, KDELR1, ITSN1, MLC1, PHAX, GLE1, SCAMP4, CCDC91, DAG1, ARL6IP5, VPS35, AP1S3, SEC62, CCDC93, ARRDC4, ARRDC5, COG8, COG6, NUP210, COG5, ARRDC2, ARRDC3, ATG10, AP1AR, ANK2, ACTN4, SCAMP1, SCAMP2, ZW10, TXNIP, KDELR2, KDELR3, KIF20A, ASTN2, RD3, NUP205, SEH1L, LMAN2L, STXBP1, EIF5A2, AGAP2, AGAP1, NMD3, ABCB9, SNX3, SNX4, SEC14L3, RAB11FIP1, AP5M1, NUP85, VPS8, STXBP5, NUP88, SNX8, ATG…	2.19196e-07	6.90281e-05
	GO:0006366~transcription from RNA polymerase II promoter	RB1, CCNK, EHF, CCNT2, CCNT1, CCNH, GTF2B, ARID4A, ARID4B, HSF2BP, PHRF1, ETS1, HOXA13, FGF2, MYC, KPNA6, TRIM24, SOX9, PKNOX1, TP63, SOX5, GTF2I, ABT1, SUPT16H, HNF1A, GTF2F1, MED4, GTF2F2, AR, MAF, TBPL2, TBPL1, SQSTM1, GCM2, GCM1, NOTCH1, GLIS3, DTX1, GATA3, PIK3R1, GATA2, GTF2E1, GTF2E2, TAF5L, PLAC8, NEUROD1, ZBTB7B, NKX2-5, NKX6-1, RREB1, NKX2-3, BCL9L, TFAP2B, STAT5B, SMAD1, XBP1, SMAD4, Z…	2.7004e-07	8.26771e-05
	GO:0043161~proteasome-mediated ubiquitin-dependent protein catabolic process	UBXN2B, UBE3D, UBXN2A, UBE2D2, UBE2D3, UBE2D1, UBE3A, FBXO22, MAEA, HERC2, KAT5, NAGLU, PSMD3, PSMD1, AKT1, BTRC, SKP1, FBXO9, EPM2A, AREL1, FBXW7, UBE4B, KCTD2, ARMC8, CD2AP, KLHL42, RBX1, RNF126, CDC34, IFI27, TBL1XR1, KCTD10, DDIT3, HECW2, HECW1, KCTD13, TRIM13, PLAA, NHLRC1, RBCK1, KCTD17, CLOCK, RNF122, PSMD12, PSMD11, PSMD14, CUL1, RHOBTB3, NEDD4L, FBXO45, AGAP3, DTX4, ATXN3, RNF216, PCBP2,…	3.90363e-07	0.000116286
	GO:0006606~protein import into nucleus	IPO13, ATF2, CDKN1A, IPO11, NUP188, PPP1R10, ADAR, NXT2, IPO7, ING1, PHB2, ELAVL1, GLI3, IPO5, NPAP1, PPP3CA, EIF4ENIF1, IPO8, SHH, IPO9, FGF9, NUP62, KPNA6, FAM53C, AKT1, FAM53B, KPNA4, FAM53A, KPNA5, TNPO1, KPNA2, TNPO2, SPG11, KPNA3, APPL2, TNPO3, APPL1, KPNA1, MED1, SEC13, SYK, NUTF2, SMO, NUP50, CRY2, KCNQ3, TXNIP, NUP62CL, SQSTM1, TP53, KPNB1, POM121, NOTCH1, PRICKLE1, PIK3R1, PTTG1IP, STK4…	6.65215e-07	0.000192947
	GO:0006915~apoptotic process	CYFIP2, NCKAP1, APP, AHCYL1, ARL6IP1, PRF1, GHITM, TIAL1, TP53AIP1, RASSF3, KAT5, PPP2R1A, PEG10, RASSF5, DPF1, CHEK1, RASSF6, TNFSF10, DPF2, BCAP29, TNS4, TP63, MEF2A, MEF2C, EPHA7, UNC5A, CSNK2A1, UNC5B, DAPK1, PRKCB, DAPK2, PRKCE, GML, CSNK2A2, PRKCD, UNC5C, LGALS16, UNC5D, NISCH, SLC5A8, SFRP2, RRAGC, IFI27, PSME3, CDIP1, SPIN2A, VDAC1, PRKD1, TP53, NAIP, PDE1B, NAIF1, DEDD2, FXR1, NHLH2, NUA…	8.42289e-07	0.000238044
	GO:0006887~exocytosis	TRIM72, SNAP25, DOC2A, ITSN1, WIPF3, SNAP23, TNFAIP2, MIA3, PIK3C2A, ARHGAP44, RIMS2, RPH3A, RIMS1, RIMS4, RIMS3, SCRN1, SNAP29, UNC13B, NSF, CADPS2, JAGN1, EXOC8, EXOC7, RAB3IL1, SYTL5, SCAMP1, ANK1, SYTL4, PRSS12, SRCIN1, SYTL3, SYTL2, STX1B, TXLNA, VAMP7, DNAJC5, EXOC4, EXOC6, EXOC5, HAP1, STX1A, LLGL1, VAMP2, EXOC2, SNAP47, RALA, BRSK2, STX17, LIN7A, LIN7C, CPLX2, CPLX1, CPLX4, STX11, NKD2, P…	8.71749e-07	0.000239813
	GO:0006886~intracellular protein transport	IPO13, USP6NL, VPS29, IPO11, HERC2, AP1S2, ARFIP2, AP1S1, BCAP29, VPS35, AP1S3, TBC1D22A, VPS39, WLS, TRIM23, TBC1D10B, ARL11, VPS18, ARL14, COG3, AP1B1, MYO7A, SYTL5, SYTL4, SYTL3, SYTL2, STX1B, ADPRH, RABL3, STX1A, SAR1B, STXBP1, VPS26A, VPS26B, SNX1, SNX2, GRPEL1, SCFD2, BLOC1S2, MYO6, GRPEL2, SYNDIG1, VTI1A, SNX9, SNX8, SEC31B, EXPH5, SNX6, VTI1B, TBC1D8B, CTSA, NGFR, RABGAP1L, SNAPIN, SYNRG,…	8.92772e-07	0.000239813
	GO:0030198~extracellular matrix organization	VIT, APP, HPSE2, DMP1, OLFML2A, RXFP1, IBSP, TNR, SLC39A8, SOX9, CSGALNACT1, PDGFRA, POSTN, COL27A1, APLP1, COL23A1, NPNT, CCDC80, COL4A1, CRISPLD2, COL4A4, COL4A3, COL4A6, COL8A2, COL8A1, FBLN1, FBLN2, ADAMTS10, ADAMTS16, ADAMTS15, ADAMTS14, ADAMTS13, ADAMTS19, ADAMTS17, NPHP3, IMPG1, IMPG2, COL28A1, COL24A1, FOXF2, WNT3A, FOXF1, COL1A1, COL1A2, COL5A1, ITGA10, COL5A3, COL5A2, ITGA11, BCL3, COL9…	9.13822e-07	0.000239813
	GO:0043066~negative regulation of apoptotic process	ANKLE2, ARL6IP1, KHDC3L, TFRC, HHIP, PHB2, AQP1, RPS6KA3, EDNRB, MYC, AKT2, RPS6KA1, AKT1, PROK2, SOX9, MED1, PRKCI, DAPK1, MIF, WDR73, SOX10, MAPK8IP3, DKK1, BTC, SFRP1, YME1L1, VDAC1, ATF5, ZNF830, TP53, NAIP, CERKL, PTGFR, PRKDC, MAPKAP1, HPN, GATA6, TWIST2, TGFA, PIK3R1, NUGGC, MTDH, PLAC8, PKHD1, PRDX2, PRDX5, NUAK2, CHST11, PRAMEF13, MICAL1, FIGNL1, PRAMEF14, NCKAP1L, NKX2-5, ZNF268, NTSR1,…	1.00075e-06	0.000256517
	GO:0043410~positive regulation of MAPK cascade	APP, CD81, WWC1, FGF2, IGF1R, SOX2, NDST1, CDH2, ADORA1, PLCE1, IL6R, PROK1, CDON, PDGFRB, MEF2C, MAP2K1, MAP2K2, IGFBP4, EPHA8, HGF, IGFBP3, PRKCE, F2R, FRS2, GPR37L1, AR, DOK3, DOK4, DOK6, ROR1, ROR2, PPIA, SHC2, SHC1, CHRNA7, PDGFB, LPAR1, PDGFA, TGFA, LPAR2, LPAR3, IQGAP3, PRDX2, DHX33, PLCG2, MAP2K6, CAV2, TGFB3, INSR, LIF, IGF2, EIF2AK2, IGF1, BMP2, PTPRC, CDK10, CHRFAM7A, TAB1, FGFR3, HLA-…	1.07215e-06	0.000268573
	GO:0051301~cell division	RB1, ANKLE2, CCNK, HNRNPU, SMC5, SMC3, SMC4, SMC2, CDC23, CHEK2, CDC27, CDK20, HMCN1, PELO, PRKCE, KNSTRN, CD2AP, DYNC1LI1, CDC34, KATNAL1, CCNY, ZFYVE19, ZW10, ZNF830, CCNO, ANAPC13, SEH1L, ANAPC15, INTU, ANAPC16, EPB41, NCAPG, CDCA8, BRCC3, SKA3, ARPP19, NCAPH, SKA1, SKA2, ANAPC11, DSN1, SPAST, RAD21, EPB41L2, MCMBP, MAP4, RAB11FIP3, CDT1, CDK19, RCC2, SETDB2, MICAL3, CDC7, INO80, CDC6, ZWINT, …	1.33478e-06	0.000326932
	GO:0007219~Notch signaling pathway	FOXA1, MESP1, APP, CDKN1B, MAML2, MAML1, ONECUT1, NKAP, SIX1, NRARP, RBPJ, TMEM100, CDH6, MECP2, POFUT1, HEY2, SOX9, CHAC1, TIMP4, TP63, HES7, DTX3L, FBXW7, ANXA4, ADAM10, HNF1B, EPN1, TGFBR2, TRAF7, PTP4A3, ADAM17, ITGB1BP1, MAML3, CFD, NOTCH2, CEBPA, DLX1, NOTCH3, FOXC2, DLX2, FOXC1, NOTCH1, NOTCH4, SEL1L, PSEN2, DTX1, PSEN1, ASCL1, DTX4, DLL1, APH1A, DLL4, NEURL1B, NCSTN, NEUROD4, PLN, GMDS, N…	1.99005e-06	0.000476834
	GO:0016310~phosphorylation	PI4K2B, PANK2, PANK3, TRIO, CERK, PANK1, NRK, MYLK4, RPS6KA6, PPIP5K2, CLP1, RPS6KA2, PRKACG, AKT2, CDK20, PDK4, PIP4K2A, AKT1, PIP4K2B, PIP4K2C, STK32A, SEPHS1, PSKH2, STK32B, PDK2, STK32C, XYLB, PDK1, PSKH1, CDKL2, EPHA5, MAP2K4, CDKL3, CDKL4, EPHA7, IPMK, CASK, PHKA2, OBSCN, CMPK1, CMPK2, ROR1, IDNK, ALPK3, ROR2, PI4K2A, EPHA2, CERKL, EPHA10, MAPKAP1, AK1, AK2, AK3, AK4, AK7, AK9, STK35, GRK4,…	2.07517e-06	0.000486649
	GO:0007507~heart development	OXTR, SALL1, SOX17, POFUT1, RPS6KA2, GJA5, PLCE1, SOX9, BVES, SOX4, PSKH1, MEF2A, MEF2C, MAP2K1, MEF2B, MAP2K2, CXADR, DNAAF3, OSR1, AP1B1, SYPL2, RBP4, MTHFD1, MYL2, KCNQ1, APLNR, PKP2, ANKS6, ALPK3, ZFPM2, ZFPM1, FREM2, CALCRL, NOTCH1, SHC1, PRKDC, PDGFB, GATA4, CACNA1C, ZFP36L1, PPP3R1, ADAP2, FLRT3, SMYD1, SMYD4, NKX2-5, STRA6, HEXIM1, TGFB2, TGFB1, FOXF1, POU6F1, BMP2, WNK1, ID2, FGF19, NF1,…	2.39601e-06	0.000550183
	GO:0006470~protein dephosphorylation	PTPRT, PTPRU, PTPRR, PTPRS, PTEN, PTPN21, PPP2R2A, PTPRJ, PTPRK, DUSP16, PTPRF, PTPRG, CDC14B, PPP1CB, DUSP11, PPP3CA, PPP6C, PPP1CC, STK11, PPP3CB, PPP4R1, PPP4R2, PPP2R1A, PPP2R5E, SBF1, BTRC, EPM2A, DUSP2, PPP1R12A, PPTC7, PPP2R5A, PPP2R5C, DUSP9, CTTNBP2NL, CTDNEP1, PPM1A, PPM1B, SDHAF2, CTDSP1, CTDSP2, PPEF1, PPEF2, MTMR2, MTMR3, PPM1L, PPM1H, DAPP1, PDXP, PPM1J, MTMR4, PPM1D, PPM1E, MTMR6, …	2.46987e-06	0.00055557
	GO:0030097~hemopoiesis	GFI1, RTKN2, ROGDI, WBP1L, ASH2L, BMI1, FLCN, PGM3, CD34, IL10, KIRREL3, ZNF160, TTC7A, RUNX3, RUNX2, RUNX1, TWSG1, MELK, LCK, TAL1, KIT, NOTCH2, CSF1R, SELPLG, FUT10, NOTCH4, PBXIP1, CRIP2, GATA2, DLL1, ZFP36L2, ADD2, CNN2, SGPL1, EBP, MKNK2, NKX2-5, SH2B3, CD164, TGFB2, JAG1, ANGPT1, WNT3A, TIPARP, ZBTB16, SOD2, KLF3, CUL4A, MEIS1, PINK1, CIAPIN1, CDK13, IL7R, OGT, PICALM	3.07588e-06	0.000676417
	GO:0008360~regulation of cell shape	CYFIP1, PLXND1, LST1, F11R, ARHGAP35, EPS8, PALM, PLXNC1, BVES, ERMN, CFDP1, PHIP, CDC42SE1, CSF1R, EPB42, FBLIM1, EPB41, HPN, RHOBTB3, LPAR1, ARHGAP18, MYL12A, RHOBTB1, RHOBTB2, FAM171A1, STRIP2, PLXNA2, MYH14, PLXNA1, MYH10, PLXNA4, PLXNA3, RDX, MSN, PARVA, PTK2, VIL1, DIAPH1, DLG1, DNMBP, BAMBI, PLXNB3, PLXNB2, PLXNB1, NF2, BRWD1, BRWD3, FERMT2, CDC42SE2, SH3KBP1, C15ORF62, LIMD1, RND2, RND3, …	3.12986e-06	0.000676417
	GO:0043087~regulation of GTPase activity	ARHGAP9, PLXND1, CBLB, ARHGAP6, PYCARD, ARHGAP44, SIPA1L1, SYNGAP1, PLXNC1, EVI5L, SBF1, BVES, SBF2, PRKG1, TBC1D10B, VAV3, EPHA5, EPHA4, OCRL, GAPVD1, VAV2, RASA3, ALS2, RASA4, TRAPPC6B, RASA2, ITGB1BP1, EPHA1, RAPGEF6, AJUBA, CRK, ARHGEF5, DGKI, EPHA3, PAFAH1B1, RABGAP1, RASAL2, EFNA5, IQGAP2, IQGAP3, RAP1GAP, FGD1, RASGRP3, ARHGAP12, FGD3, FGD4, FGD5, FGD6, ADAP2, CHN1, PLXNA2, PLXNA1, RICTOR,…	3.36645e-06	0.000713559
	GO:0006351~transcription, DNA-templated	PHF3, FOXA1, DIDO1, GMEB1, CCNT2, THRB, GTF2H2C, CCNT1, CCNH, PWP1, HOXA9, PPP1R13L, GPBP1, EPC1, SLC39A8, MEF2A, RFX3, CBFA2T2, CBFA2T3, MLF1, TOPORS, PIAS2, THAP1, SPOCD1, CREB3, HOXB9, PAX8, RRAGC, POLR1A, MTF1, POLR1B, POLR1D, POLR1E, TCEANC2, PTMA, CEBPA, DNMT1, PLAG1, CEBPG, DTX1, BAZ2A, CREBL2, LIN9, RELA, ABLIM2, TAF1B, ABLIM3, POLR2C, POLR2E, E2F1, POLR2F, PLAGL2, POLR2H, ZBTB7A, SCAI, R…	4.64543e-06	0.000948184
	GO:0030334~regulation of cell migration	ROBO4, CDKN1B, LDB1, PLXND1, TNC, KIF14, LDB2, FGF1, FGF2, MYSM1, AMOT, FGF5, FGF7, SLK, FGF9, AKT2, DPYSL3, STMN1, TMSB4Y, ENPP2, RAC2, AKT1, TNR, PLXNC1, RAC1, TMSB10, NCK1, PLEKHG3, LMO4, MINK1, UNC5C, PAX6, KRT5, SRCIN1, RHOA, RHOB, FRMD5, CEACAM1, TMSB15B, SPATA13, SGK3, SGK1, AJUBA, VCL, LAMA5, MACF1, TNXB, ROCK1, LAMA4, NEXN, PRKX, THY1, NTN1, RTN4, TTBK2, PARD6B, ERBB4, LMNA, MGAT3, PLXNA…	4.64543e-06	0.000948184
	GO:0046718~viral entry into host cell	CD86, SCARB2, ITGB1, SCARB1, NRP1, CLEC4M, ITGB5, TFRC, CD81, CD80, ITGB3, HTR2A, IDE, F11R, PVR, CLDN1, ICAM1, MRC1, BSG, CLEC5A, DAG1, ITGAV, ITGB7, HAVCR1, CCR5, KPNA3, CTSB, SERPINB3, VPS18, CR1, CXADR, DYNLT1, ITGA2, CLDN6, ACE2, ILF3, PLSCR1, NPC1, CLDN9, ZNF639, TYRO3, CDHR3, ITGA5, CD46, CLEC4G, XPR1, EPHA2, GYPA, SELPLG, SLC20A2, SLC1A5, SLC7A1, EGFR, DPP4, EFNB2, EFNB3, TNFRSF14, NCAM1,…	5.6078e-06	0.00109387
	GO:0001501~skeletal system development	CDKN1C, COL18A1, NCAN, HEXA, WFIKKN2, CHD7, PTH1R, HOXA13, HAPLN4, PHEX, ETS2, FGFRL1, HAPLN1, HOXA11, GLI2, HOXA10, ADAMTS4, RPS6KA3, RASSF2, SERP1, ZIC3, TRPS1, SUFU, SH3PXD2B, SOX9, PITX1, SOX4, TP63, NKX3-2, CMKLR1, HES7, COL27A1, AHSG, FST, NOG, EN1, SOX11, ASH1L, MMP9, TGFBR1, PAX1, VCAN, MMP14, COL2A1, EVC, MMP16, CDH11, MATN3, EPHA2, HDAC4, DLX5, DLX6, NPR3, COL11A2, SHOX2, HOXD13, PRELP,…	5.62635e-06	0.00109387
	GO:0030509~BMP signaling pathway	ACVRL1, ATF2, BMP10, BMPR2, HFE, CHRDL1, SMPD3, TMEM100, BMPER, SOST, MSX2, FST, NOG, WNT5A, RGMB, RUNX2, RGMA, TGFBR3, SFRP1, TWSG1, SFRP2, FKBP8, ROR2, DSG4, ENG, NOTCH2, USP15, DDX5, DLX3, TMPRSS6, DLX5, LEF1, ZNF8, FAM83G, ABL1, HES1, MSX1, LEFTY2, SMAD2, EGR1, SMAD1, TGFB2, SMAD4, TGFB1, SMAD3, TGFB3, USP9X, SMURF1, USP9Y, SLC33A1, BMP8A, GDF2, BMP8B, SMAD9, GDF6, SMAD6, GDF5, BMP7, ACVR2B, …	5.70592e-06	0.00109387
	GO:0001837~epithelial to mesenchymal transition	GSK3B, DDX5, AKNA, NOTCH1, ROCK1, ROCK2, NOTCH4, LEF1, LOXL3, RBPJ, HIF1A, LOXL2, EPB41L5, PPP3R1, WNT11, TRIM28, FLNA, NCAM1, SOX9, FAM83D, WNT4, DDX17, TGFB2, SMAD4, TGFB1, FOXF2, HGF, NOG, WNT5A, HMGA2, SLC39A10, IGF1, BMP7, TGFBR1, TGFBR3, BMP2, DLG5, SP6, SNAI1, SNAI2, S100A4, FGFR2, FGFR1, ENG	5.75618e-06	0.00109387
	GO:0001935~endothelial cell proliferation	SCARB1, CALCA, BMPR2, PRKX, PIK3CB, FGF2, LOXL2, FGF7, PROK2, HMOX1, VSTM4, CD34, PROK1, XBP1, CAV2, CAV1, APOA1, TGFBR1, THAP1, ERN1, DLG1, MMP14, ZEB2, COL8A2, NF1, COL8A1, NOX5, FGF10	7.18883e-06	0.00134022
	GO:0009952~anterior/posterior pattern specification	BTG2, RARG, BMPR2, BHLHE41, HOXC13, CELSR1, PCSK5, HOXC11, GLI3, HOXA11, GLI2, CRKL, HOXA10, YY1, HOXA9, HHEX, ZIC3, SCMH1, HEY2, HOXA3, HOXA7, CER1, HOXA4, CDON, HES7, HES6, EMX2, MSX2, CTNNBIP1, HNF1B, TGFBR1, ARC, HOXB9, SMO, HOXB4, HOXB3, HOXB2, HOXB1, HOXB8, HOXB6, HOXB5, KMT2A, TSHZ1, TULP3, HOXD13, MLLT3, BARX1, NEUROD1, HOXC4, ALX4, HES1, MSX1, OTX1, HOXC8, HES2, BPTF, SMAD2, PCGF2, ZBTB1…	7.29573e-06	0.00134022
	GO:0001938~positive regulation of endothelial cell proliferation	SEMA5A, ACVRL1, NRP1, ECM1, NRP2, BMPR2, FLT4, ITGB3, HTR2B, HMGB2, PIK3CD, NRARP, EMC10, FGF2, RPTOR, FGF7, AKT3, AKT1, IL10, PPP1R16B, EGFL7, WNT5A, VASH2, PRKCA, PROX1, HSPG2, F3, SIRT1, TGFBR1, PGF, ANG, PRKD1, CCL11, PDGFB, HIF1A, THBS4, POLD4, NRAS, RICTOR, WNT2, JUN, EGR3, ZNF580, EGF, CAV2, TNFSF12, GDF2, VEGFB, VEGFC, BMP6, VEGFA, PDCL3, BMP2, LRG1, CXCL12, NF1, PLXNB3, AGGF1, VIP, FGF10	7.72472e-06	0.00139577
	GO:0007417~central nervous system development	NCKAP1, APP, ANKLE2, TRIO, ATN1, MSI1, MSI2, CELSR1, GBA2, SOX3, RPS6KA3, RPS6KA6, SOX6, SH3GL2, SH3GL1, PIAS4, ARSA, SZT2, APLP2, APLP1, LIG4, HPCAL4, POU3F3, ALDH3A2, BTD, SMO, MAL, SHC3, STK4, NPAS2, STK3, GLIS2, DHX30, NHLH2, UGT8, SCIN, NHLH1, PDGFC, MBP, NPTX1, ASIC2, SPTBN1, ARSB, NGFR, EIF2B2, CNTN6, ZBTB16, POU6F2, DCLK1, AHI1, TLX3, ID3, SP8, PAM, ROBO2, COX7B, PPP1R17, CITED2, NCAN, CH…	8.03833e-06	0.00142901
	GO:1990830~cellular response to leukemia inhibitory factor	EIF4A2, ABCD4, KDM5B, RARG, NRP2, RIF1, TFRC, GLDC, UBXN2A, PRDM5, HNRNPU, SNX10, HK2, ICAM1, EPS8, SOX1, RPS16, SOX17, TRIM25, JARID2, TLE4, RFX2, ARID5B, PAX6, TEX14, CACYBP, SSTR1, SIRT1, PTP4A3, CACNB4, MRAS, RNF125, NR5A2, CREB1, PIGA, NCL, MTF2, SRSF3, PADI2, EFHC2, EEF1E1, ABCG4, SRSF7, KDM3A, CTBP2, PCOLCE2, RNMT, SHMT1, ILDR1, MYNN, DTX1, SRM, SOCS3, BCLAF1, SYNGR1, MAT2A, RNF138, SPOCK2…	8.74752e-06	0.0015304
	GO:0051260~protein homooligomerization	KCNG1, CEP57, TRIM72, APP, KCNG3, KCNG4, KCNC1, KCNC2, KCNC3, KCNC4, PRF1, TNFAIP1, ELAVL1, IKZF4, PYCARD, ALAD, RNF112, RS1, PEG10, PRND, VSTM5, TGM2, KCTD19, PDCD6IP, KCND1, KCND2, KCND3, KCTD2, KCTD4, KCTD7, KCTD8, KCTD9, ARC, ALS2, KCTD10, SUB1, PXDN, NINJ1, KCTD13, TRIM13, KCTD12, MAPT, KCTD17, MICU1, KCTD18, KCTD15, KCTD16, BLM, ATL3, KCNA1, KCNA2, ATL2, MOSPD2, KCNA3, ZBTB1, KCNA4, KCNA6, …	9.07044e-06	0.0015621
	GO:0000209~protein polyubiquitination	UBE2D4, UBE3C, UBE3D, UBE2D2, UBE2D3, FBXO28, RNF19B, UBE2D1, UBE2L6, UBE3A, UBE3B, FBXO22, UBE2L3, NPEPPS, RNF19A, FBXO4, TRIM27, BTRC, RNF111, SKP1, WSB1, AREL1, WSB2, FBXW8, FBXW7, UBE2E3, UBE2E1, RC3H1, UBE4A, UBE2E2, MUL1, UBE4B, FBXW2, KLHL42, RNF41, RBX1, RNF125, CDC34, HECW2, HECW1, UBE2V2, TRIM14, NHLRC1, RBCK1, UBE2V1, TNKS, RNF180, NEDD4L, UBE2J1, RNF217, UBR5, BARD1, UBE2H, HACE1, UBE…	1.0142e-05	0.00171978
	GO:0060021~palate development	GABRB3, CSRNP1, BNC2, PAK1IP1, WFIKKN2, LOXL3, TCF21, GLI3, SHH, CDK20, PDGFRA, OSR1, WNT9B, ARID5B, TGFBR1, TGFBR2, PYGO2, COL2A1, ASPH, WDPCP, IRF6, SOS1, INTU, INSIG2, DLX5, SATB2, INSIG1, DLX6, COL11A2, NPRL3, SGPL1, ALX4, MSX1, MSC, TFAP2A, GDF11, PRRX1, PLEKHA1, FOXF2, TIPARP, INHBA, VAX1, ACVR2B, TBX3, DHRS3, SKI, FRAS1, SNAI1, SNAI2, ANP32B, BCOR, BMPR1A	1.11774e-05	0.00186663
	GO:0032869~cellular response to insulin stimulus	RB1, CYFIP1, ERRFI1, C2CD5, IRS1, PDE3B, SYAP1, PCSK9, IRS2, SLC2A4, GHR, SLC22A12, EEF2K, MYC, AKT2, ENPP1, AKT1, HMGCS2, YWHAG, RAB8A, RAB8B, GHSR, PRKCI, PARP1, PDPK1, GPT2, ADIPOQ, PAX6, SLC39A14, APRT, KAT2B, CEACAM1, RAB31, PKM, TBC1D4, PIK3CA, GPLD1, RHOQ, VAMP2, SLC29A2, HDAC5, INSIG2, PRKDC, INSIG1, PIK3R1, HDAC9, FOXO1, SLC9A1, ZFP36L1, INPP5K, PCK1, PCK2, WDTC1, XBP1, PKLR, SRD5A1, INS…	1.24338e-05	0.00204545
	GO:0031532~actin cytoskeleton reorganization	NRP1, BRSK2, RALA, THSD7B, SHC1, GPR65, NRK, PLEK, ATP2C1, ANTXR1, EPS8, PAK1, FGF7, SIPA1L1, S1PR1, PIP5K1A, FLNA, RICTOR, PHACTR1, THSD7A, PDLIM4, FARP2, PTPN1, CXADR, AUTS2, CDC42BPG, MINK1, GAB1, PARVA, PARVB, CDC42BPB, CDC42BPA, RHOA, MKLN1, FER, RAP2A, PARVG, NPHS2, CAPN10, TRPV4, KIT, CLDN19, MYH9, GRB2, TNIK, ASB2, FGF10, PLEC	1.28882e-05	0.00208902
	GO:0043123~positive regulation of I-kappaB kinase/NF-kappaB signaling	SLC35B2, GOLT1B, TFRC, IFIT5, TBK1, TFG, LURAP1L, TNFSF10, TRIM25, TRIM27, LGALS9, WLS, UNC5CL, TICAM2, PRKCB, PRKCE, F2R, ADIPOQ, SHISA5, MUL1, JMJD8, MID2, RBX1, EDAR, CLEC4D, TRIM13, TRIM14, ROR1, S100A4, RBCK1, UBE2V1, PRKD1, AJUBA, ANKRD17, CUL1, LPAR1, ZC3HAV1, MTDH, IRAK1, CLEC7A, UBD, TSPAN6, DHX36, MIER1, ABL1, HMOX1, RIPK1, NDFIP2, NDFIP1, UBE2I, PLK2, NEK6, TNFRSF10B, BST2, PPP5C, MAVS…	1.32331e-05	0.00211385
	GO:0007268~chemical synaptic transmission	CHRM2, CHRM3, CHRM1, HTR4, TPGS1, GLS, RPS6KA3, GPR176, HTR7, RPS6KA2, RPS6KA1, KIF5A, SLC12A6, BSN, SLC12A7, UNC13B, CHRNB2, CHRNB1, CHRNB4, PDYN, GABRG2, GABRG1, CACNB2, CACNB3, CACNB4, OMP, SYPL1, MTNR1B, AKAP9, KCNQ3, AMPH, GRIA1, GRIA2, CHRNA2, CHRNA5, CNP, CHRNA4, CHRNA7, CHRNA6, SLC1A1, CACNA1B, SLC1A2, CACNA1A, SLC1A3, LPAR3, CACNA1E, CPLX1, GABARAP, CACNA1G, GJC1, ATXN3, GRIN2A, HRH2, NP…	1.44362e-05	0.00227309
	GO:0060070~canonical Wnt signaling pathway	RARG, WNT2B, EDA, DIXDC1, PTEN, FZD10, FGF2, STK11, FRAT1, SHH, EDNRA, EDNRB, FGF9, RSPO2, RSPO3, SOX9, SOST, KDM6A, EDN1, FOXD1, WNT5B, WNT5A, WNT9B, AXIN1, CSNK1E, WNT16, DKK1, CTDNEP1, PYGO1, SFRP4, PYGO2, SFRP1, SFRP2, LATS2, VPS4B, TCF7, LEF1, WNT8B, STK4, NID1, FOXO1, STK3, LRP6, WNT6, PORCN, WNT11, FRZB, GPC3, DVL3, DISC1, WNT2, WNT3, BCL9L, WNT4, FZD1, TCF7L2, FZD3, TCF7L1, FZD2, JUP, FZD…	2.03373e-05	0.00315715
	GO:0042472~inner ear morphogenesis	ATP8A2, INSIG2, DLX5, COL11A1, DLX6, FOXG1, INSIG1, CHD7, USH1C, FOXI1, SIX1, GATA3, GATA2, CELSR1, SOBP, NTN1, TIFAB, GBX2, FGF9, SIX4, MYO6, ZIC1, CHRNA10, OTX1, ATOH1, TFAP2A, FZD3, PRRX1, WNT3A, FZD6, PAX2, BCR, ALDH1A3, TMIE, COL2A1, MAFB, PAX8, USH1G, KCNQ1, ITGA8, SPRY2, KCNQ4, ROR2, FGFR2, HMX2	2.12384e-05	0.00320258
	GO:0009749~response to glucose	PCSK1, CDKN1B, IRS2, SLC8A1, KHK, TXN2, SGCB, CASP3, HNF4A, EIF2B1, SLC37A4, GLUL, SREBF1, SLC30A8, PRKCB, ADIPOQ, APOA2, HNF1B, HNF1A, RHOA, TGFBR2, GJD3, COL6A2, COL4A3, TXNIP, GPLD1, VAMP2, SIDT2, PPARD, PFKFB2, GIPR, ILDR2, LPL, RASAL2, THBS1, NEUROD1, ACVR1C, NKX2-2, ZBED3, SMAD2, TCF7L2, EGR1, EIF2B3, TGFB1, ANGPT2, EIF2B2, PKLR, BAD, ACVR2B, PFKL, RPS6KB1, GPAM, FKBP1B, SARM1	2.12835e-05	0.00320258
	GO:0030335~positive regulation of cell migration	SEMA5A, SEMA5B, FAM89B, ATP8A1, FAM107A, IRS2, FGF1, CLDN1, MYLK, CXCL16, IGF1R, CDH5, PREX1, PLAU, AKT2, FAM110C, CPNE3, PDGFRB, SEMA6C, PDGFRA, EPHA4, SEMA6A, WNT5B, HGF, SEMA6D, F2R, ADAM10, PRKCA, ACTN4, TIAM1, CLDN4, ADAM17, SMO, DAAM2, RUFY3, MYADM, ROR2, EPHA1, CBLL1, EPHA2, GRB7, CSF1R, CD274, SEMA7A, NOTCH1, MAZ, PDGFB, TWIST2, PDGFA, PIK3R1, PODXL, CLEC7A, DDRGK1, PDGFD, ZNF703, PDGFC, …	2.17756e-05	0.00320258
	GO:0007265~Ras protein signal transduction	RB1, CDKN1A, RASGRF1, PARK7, FGF2, RERG, RAPGEFL1, CRKL, RABGEF1, RASSF1, RAB42, SYNGAP1, TRIM28, RASGEF1A, RASGEF1B, GRAP2, RASGEF1C, PLCE1, RALGPS1, RALGPS2, USP8, KSR1, KSR2, MRAS, DOK3, DOK4, DOK6, RAPGEF1, RAPGEF2, MAPKAPK5, PRKD1, RAPGEF5, GRAPL, SOS1, RAPGEF6, TP53, RAPGEF3, RAPGEF4, RALA, DNMT1, PLD1, RASGRP1, NTN1, IQGAP3, RASGRP3, NRAS, G3BP1, G3BP2, SHOC2, ZNF304, RALGDS, RREB1, BRAP, …	2.17922e-05	0.00320258
	GO:0050673~epithelial cell proliferation	RB1, EHF, FOXE3, NOTCH1, B4GALT1, PSEN1, STK4, FGF1, RBPJ, EGFR, STK3, FLCN, PURA, NCSTN, HLX, GPC3, TRIM24, BAK1, NKX2-5, EYA1, ST8SIA1, EGF, HGF, NOG, HNF1B, CYP7B1, RUNX2, AR, SMO, A4GNT, FABP7, C6ORF89, KIT, COL8A2, COL8A1, HMX2, FGF10, BMPR1A, BCL2L1	2.37441e-05	0.00344352
	GO:0006338~chromatin remodeling	RB1, HDAC10, PWWP2B, HDAC11, JMJD1C, RPS6KA4, RPS6KA5, MYC, DPF1, CHEK1, MYB, DPF2, DPF3, SOX9, TP63, SKP1, SMARCC1, SMARCC2, PRKCB, SETMAR, PRKCA, HNF1A, HCFC2, HCFC1, CFDP1, PADI2, CLOCK, ZNF274, PAXIP1, SRCAP, MEAF6, ZBTB1, BAZ2A, PRDM13, GATA3, BAZ2B, ZNF827, MIER2, MIER1, HLTF, ZBTB7A, ZRANB3, NAA50, CREBBP, PHC1, SETD1B, SETD1A, SMARCA5, INO80, SMARCA1, TADA2B, TADA2A, C6ORF89, HNRNPC, EZH1…	2.4928e-05	0.00356826
	GO:0007275~multicellular organism development	GPR65, CDH9, CDH8, IGF1R, CDH7, HOXA10, CDH6, CDH5, HOXA9, CDH4, CDH2, CDH1, ARHGDIB, LEPR, PIM1, HOXA1, EPHB4, PDGFRB, PDGFRA, FST, TYRO3, ROR1, HOXB2, ROR2, EPHA1, EPHA2, CSF1R, GALR2, CDH20, CDH22, CDH24, RREB1, CD164, VDR, INSR, GREB1, LIF, MC1R, ID3, CDK13, FGFR3, FGFR2, FGFR1, DDR1, RET, FLT1, FLT4, ZNF45, MEOX1, ZMYM3, ZMYM4, SUFU, GNRHR, ADAMTS9, EDN3, KREMEN1, HUNK, EN2, PAX5, TMEFF2, VC…	2.71512e-05	0.00383667
	GO:0010628~positive regulation of gene expression	APP, ATF2, RPL5, CNTF, PID1, TFRC, C14ORF93, RBPJ, IL36B, SOX17, MYC, RPS6KA2, CREB3L2, TRIM24, AKT1, VPS35, SOX9, LGALS9, MEF2A, MED1, MEF2C, RPL23, SLC11A1, SOX11, HNF1B, ANK2, ANK3, SOX10, DKK1, RUNX2, HCFC1, SFRP4, AR, PRKD1, TP53, PTGFR, SLC22A2, HPN, ARX, PDGFB, GATA5, GATA2, HIF1A, IQGAP3, TTBK1, GJC2, DHX36, PLCG2, NKX2-1, APOB, ZBTB7B, NKX2-5, PPARGC1A, NTSR1, NKX2-2, SRPK2, EGR1, BCL11A…	2.85662e-05	0.00394702
	GO:0001503~ossification	ECM1, THRA, DMP1, TCIRG1, CHRDL1, NPPC, RASSF2, IBSP, SOX9, SOST, OSTF1, TAPT1, MYOG, SUN1, CASR, AHSG, CLEC11A, MMP9, RUNX3, RUNX2, RUNX1, GFRA4, MINPP1, TWSG1, TRAF6, CDH11, GPLD1, DDR2, LTF, FOXC2, CALCA, SLC26A2, COL11A1, ALOX15, STC1, TNFRSF11A, EGFR, FSTL3, CLEC3A, CALCR, DHX36, GPM6B, PPARGC1B, PDLIM7, SMAD1, SORT1, IGF2, BMP8A, GDF2, EIF2AK3, BMP8B, SUCO, BMP7, KAZALD1, BMP5, EXT1, COL1A1…	2.86483e-05	0.00394702
	GO:0045165~cell fate commitment	WNT2B, ONECUT2, TGFB1I1, ONECUT1, GATA6, GATA5, WNT8B, GATA4, GATA3, NR2E1, PRDM1, GATA2, SOX2, WNT6, NEUROD4, WNT11, ERBB4, CASP3, HEY2, SOX6, WNT2, WNT3, SOX5, WNT4, KDM6B, SMAD2, WNT5B, WNT3A, WNT7B, WNT5A, SOX13, WNT9B, WNT7A, MITF, SOX12, WNT16, PML, GDF7, EXT1, BMP2, GAP43, TAL1, SPRY2, GAS1, ROR2, FGFR2	3.06614e-05	0.00417222
	GO:0007264~small GTPase mediated signal transduction	BCAR3, DOCK5, DOCK4, DOCK3, ARHGAP8, GDI1, DOCK8, RASGRF1, DOCK7, GDI2, ARHGAP1, CHM, KNDC1, RND2, RND3, RERG, RAPGEFL1, RND1, DOCK11, RASGEF1A, YWHAQ, RASGEF1B, RASGEF1C, CHORDC1, RAC2, ARFIP2, PLCE1, CHP1, RAC1, RALGPS1, RALGPS2, VAV3, SH2D3C, RHOF, RHOC, RUNDC3A, RHOA, VAV2, BCR, TIAM2, TIAM1, RRAGC, RHOJ, RAPGEF1, RAPGEF2, RAB38, DOCK2, RAPGEF5, SOS1, RAPGEF6, RIN2, RHOQ, RAPGEF3, RAPGEF4, AR…	3.80319e-05	0.00511205
	GO:0043547~positive regulation of GTPase activity	USP6NL, FZD10, F11R, ARHGAP35, RAPGEFL1, RGS4, PREX2, DOCK11, PREX1, TBC1D30, RGS8, TGM2, RALGAPA1, RALGAPA2, F2R, BCR, ADCYAP1, SFRP1, TBC1D20, PKP4, RTN4R, ADRB1, THY1, RASGRP1, C9ORF72, RAP1GAP, RASGRP3, ABR, RAP1A, ADAP2, DVL3, SNX9, RSU1, RAB11FIP2, SRGAP2, RALGDS, EVI5, ZC3H15, WNT4, PRPF38B, RABGAP1L, CAV2, IQSEC1, ARHGAP27, ADAP1, NET1, NF1, PIN1, RGL3, PLXNB1, GNB5, RGL4, RGL1, FERMT2, P…	5.4343e-05	0.00721649
	GO:0007416~synapse assembly	ACHE, PLXND1, PTEN, ZDHHC2, CDH9, CRKL, MECP2, PCLO, CDH2, CDH1, VPS35, BSN, SLC25A46, KIRREL3, DBNL, DSCAM, NRG1, DNM3, NRG3, MAP1B, MAPT, SHANK3, SHANK2, GRIA1, GPM6A, NLGN1, NLGN2, NRXN1, NRXN3, NRXN2, ADD2, ERBB4, FLRT3, SLITRK1, SPOCK2, DRD1, ASIC2, SPTBN2, FARP1, FZD5, BDNF, RYK, PCDHB11, POU4F1, SDK1, PCDHB2, CDK5, PCDHB16, PCDHB6, PCDHB5, GHRL, PCDHB3, SDK2, CBLN2, CBLN1	5.50525e-05	0.00722367
	GO:0034765~regulation of ion transmembrane transport	KCNG1, KCNK5, CLIC5, KCNK6, GPR89A, CLIC4, KCNG3, KCNG4, KCNC1, KCNC2, KCNC3, KCNC4, GPR89B, SCN9A, SCN5A, CLIC1, KCNH1, SCN1A, KCNH4, KCND1, KCNH5, KCNH6, KCND2, KCNK10, KCND3, CACNA2D1, KCNH8, KCNK12, KCNK13, CYBB, CACNA2D2, KCNK15, KCNAB1, CACNA2D4, KCNAB2, KCNK17, CACNB2, TMEM37, CACNB3, SCN8A, KCNQ1, KCNMA1, KCNQ3, KCNQ4, KCNQ5, HCN4, CATSPER2, KCNE4, KCNA1, KCNA2, CACNA1B, KCNA3, CLCNKB, CA…	5.74308e-05	0.00738979
	GO:0071364~cellular response to epidermal growth factor stimulus	BECN1, ERRFI1, FOXC1, MCM7, SYAP1, EGFR, ZFP36L2, PPP1R9B, ZFP36L1, ZFP36, BAG4, ERBB4, MYC, ERBB2, AKT1, INPP5K, SOX9, PLCG1, PDE8A, SNX6, MED1, STAT5B, DUSP3, PDPK1, CAD, DAB2IP, PTPN11, FOS, BAIAP2, KNSTRN, PAX2, VIL1, DUSP22, EEF1A1, COL1A1, DAB2, NCL, ID1, SNAI2	5.76594e-05	0.00738979
	GO:0043524~negative regulation of neuron apoptotic process	CNTFR, CNTF, PLXND1, FAIM2, PARK7, CLU, NPPC, NRBP2, SYNGAP1, CCND1, MEF2C, PRKCI, KDM2B, UNC5B, F2R, LIG4, MAG, MSH2, MTNR1B, TYRO3, ADAM8, ADNP, STAMBP, IL6ST, NAIP, DLX1, STXBP1, SLC1A1, AGAP2, PSEN1, SLC30A10, HIF1A, TERT, RAD21, HMOX1, PPARGC1A, SNX6, TFAP2B, JUN, WFS1, BDNF, TGFB3, XRCC2, GDF5, THAP11, NR4A2, GCLC, GDNF, BCL2, PPT1, CPEB3, GCLM, CPEB2, BCL2L1, CPEB4, BARHL1, GABRB2, GPI, NR…	6.35147e-05	0.00804666
	GO:0055085~transmembrane transport	SLC35B3, SLC35B2, SLC46A1, SLC35B4, AQP4, SLC4A1, SLCO6A1, ABCA13, SLC4A4, SLC4A5, SLC25A48, GJA3, SLCO2B1, GJA5, SLC16A6, GJA9, SLC25A42, MFSD2B, SLC25A45, SLC16A4, SLC25A47, MFSD2A, SLC16A5, ABCG8, ATP6V0E1, SPNS2, TAP2, CYB561A3, DISP2, SLC5A7, ABCA10, MIP, SLCO2A1, ABCG4, ABCG1, ABCG2, SLC45A4, SLC22A6, ABCB1, ABCB7, ABCB4, ABCB5, SLCO5A1, ABCB8, ABCB9, TMEM241, SEC14L3, GJC3, GJC2, ANKH, SLC…	6.7801e-05	0.00840093
	GO:0001889~liver development	ATF2, ONECUT2, CITED2, PRKCSH, ONECUT1, PCSK9, PKD1, ELK1, NAGLU, RB1CC1, HNF4A, FPGS, HMGCS2, JARID2, ATP7A, CDK5RAP3, SEC63, UPF2, MED1, HGF, CAD, ARID5B, COBL, LSR, HNF1B, HNF1A, RPGRIP1L, PROX1, BAAT, CIT, TGFBR3, NPC1, PIK3CA, RARA, MET, ARF6, CEBPA, NOTCH1, CEBPG, GATA6, RELA, MAN2A1, HLX, HES1, WNT4, MPST, CDKN2B, JUN, DUT, XBP1, PTCD2, SMAD3, CADM1, SRD5A1, SOD2, IGF2R, SP3, NF1, HNRNPD, …	6.78355e-05	0.00840093
	GO:0031175~neuron projection development	RB1, CNTNAP2, APP, GSK3B, BTG2, RASGRF1, DOCK7, STMN2, HMGB1, PPP1R9A, PPP1R9B, ZFYVE27, ATCAY, HERC1, CDH1, STMN1, TMEM108, PHGDH, SH3GL2, PSD, UNC5A, EPHA8, VPS13B, GFRA1, RGMA, UHMK1, GPRIN3, ADCYAP1, GPRIN2, MAP1B, FSHR, TBC1D24, RAPGEF2, ULK1, MAPT, GPM6A, NLGN1, TNXB, ROCK1, NRXN1, SRF, CDNF, PRDM12, AGER, CAMSAP1, CAMSAP2, BLOC1S4, BLOC1S5, BLOC1S6, MAP2, CLMN, FLRT3, GALR2, BLOC1S2, NPY, …	7.00023e-05	0.00847874
	GO:0030308~negative regulation of cell growth	RB1, ACVRL1, CDA, CDKN1A, BMP10, CDKN1B, BMPR2, BTG1, DDX3X, FHL1, WFDC1, PTPRJ, BRCA1, ING1, RERG, CCAR2, PPP1R9B, TCHP, ZC3H12D, FLCN, STK11, SOX17, PPP2R1A, HYAL1, HNF4A, ENPP1, TSPYL2, SPHK2, MUL1, CGRRF1, SIRT1, GREM1, ST7L, SFRP1, SFRP2, PSRC1, NME6, MYL2, TP53, VGLL4, PPARD, NDRG3, NPR1, EI24, DCUN1D3, NAIF1, ADIPOR1, ACVR1B, CDKN2AIP, RTN4, PPP2CA, DNAJB2, CYP27B1, WNT11, SERTAD1, FRZB, S…	7.00023e-05	0.00847874
	GO:0007420~brain development	ROGDI, CTNND1, UBE3A, IRS2, UBE2L3, RGS4, RGS2, CDH2, DPYSL2, FPGS, CDK5RAP1, MACROD2, SOX6, CDK5RAP3, MEN1, MFSD2A, MED1, EPHA7, SLC6A17, ANAPC7, SLC6A11, UNC5C, TBR1, HSPG2, BCR, PYGO2, COL4A1, DNAJC30, ATP6V0D1, RTN3, DLX2, NDRG4, PFKFB3, RTN1, CTTNBP2, PRKDC, FOXG1, SLC1A1, HPCA, KLHL17, PCDH19, PCDH18, RTN4, GRIN2A, BCL2L11, GJC2, ATXN1, CDH22, NKX2-1, TSPAN2, BPTF, NKX2-2, EGR2, ZFHX3, ZFHX…	7.23645e-05	0.00866958
	GO:0007204~positive regulation of cytosolic calcium ion concentration	APP, OXTR, CIB2, CXCL13, CYSLTR1, EDNRA, EDNRB, PROK2, PLCE1, PTGDR, CMKLR1, PDGFRA, SWAP70, F2R, ADCYAP1, PTGFR, CALCA, GIPR, C5AR2, C5AR1, FPR1, LPAR1, CACNA1A, LPAR2, LPAR3, FPR3, ITPR3, CACNA1C, GATA2, MCHR1, CALCR, GALR2, GALR1, ABL1, ABL2, HCRT, CCR1, FIS1, NMB, XCR1, CAV3, ESR1, DLG4, TRPV4, GLP1R, ADM, ADRA1D, HTR2A, HMGB1, ADRA1B, SPPL3, PKD1, PIK3CG, C1QTNF1, GPER1, CCR9, BDKRB2, FFAR4,…	7.78477e-05	0.00912806
	GO:0007015~actin filament organization	KHDC3L, AQP2, MPRIP, TMSB10, TMOD1, PRKCI, TPM4, TPM3, TMOD3, ACTN1, TMOD2, MYO7A, ERMN, TLE6, CD2AP, BIN3, RUFY3, ELMO1, ELMO2, TAGLN2, RHOBTB3, ARHGAP17, RHOBTB1, CORO1C, RHOBTB2, ARHGAP12, CNN2, RHOT1, MYO6, PPARGC1B, PACSIN1, ZBED3, CAV3, MYO5A, DIAPH2, DLG1, MYO5B, TRPV4, BCL2, CORO7, HIP1, SH3KBP1, LMOD1, WASL, PPP1R9A, RND2, RND3, ARHGAP6, TRIOBP, LMOD3, LMOD2, RND1, PPP1R9B, TMSB4Y, RAC2,…	7.78477e-05	0.00912806
	GO:0070936~protein K48-linked ubiquitination	UBE2D4, UBE3C, UBE2D2, UBE2D3, UBE2D1, TNFAIP3, UBE3A, RNF115, UBE2Q2, ARIH2, BTRC, RNF152, SKP1, DTX3L, UBE2E3, UBE2E1, UBE2E2, TOPORS, RBX1, RNF126, CDC34, UBE2R2, IFI27, PELI1, CUL1, RNF8, NEDD4L, RNF4, ZNRF1, ZNRF2, RNF216, UBR5, RFFL, UBE2H, HACE1, UBE2B, FBXO38, AMFR, KLHL3, UBE2G1, BFAR, RNF146, ITCH, KBTBD6, UBE2T, TRIM38, UBE2K, TRIM32, RNF187	7.89111e-05	0.00915535
	GO:0001764~neuron migration	BARHL1, YWHAE, BARHL2, TOP2B, NRP1, CELSR1, CELSR2, SH3RF1, CRKL, RAC1, NEO1, CCR4, PRKG1, NDEL1, KIRREL3, EMX2, MEF2C, ITGA3, DCC, NAV1, PAX6, POMGNT2, GFRA3, RHOA, PEX7, TUBB2B, MAP1B, PEX5, TYRO3, DCX, RAPGEF2, ASTN2, CRK, PAFAH1B1, ASTN1, GPM6A, SEMA3A, SATB2, SRF, CEP85L, NDNF, FBXO45, PSEN1, GATA3, ASCL1, GATA2, NTN1, RELN, NEUROD4, UNK, TBX20, TRIM46, SPOCK1, FYN, DISC1, NKX6-1, KIAA0319, …	8.19925e-05	0.00941377
	GO:0001933~negative regulation of protein phosphorylation	CDKN1A, PID1, TRAF3IP1, PTEN, PARK7, CRKL, KLHL31, SPRED3, SPRED2, RABGEF1, NNT, CHORDC1, PBK, SIRPA, CHP1, CDK5RAP3, SH3GL2, MEN1, KIRREL2, IGFBP3, PAQR3, CTDSPL, PAX6, ATG14, DUSP6, IMPACT, CTDSP1, CD109, CTDSP2, MYADM, FKBP8, ADNP, CACTIN, PPIA, PPP1R15B, PRKDC, CHRNA7, FBLN1, PRR5L, PSEN1, C9ORF72, CORO1C, LRP6, MICAL1, INPP5K, SLIT2, XDH, ZBED3, SPAG9, LYN, WWTR1, PRNP, TGFB1, CADM4, CADM1, …	8.4038e-05	0.00954914
	GO:0050772~positive regulation of axonogenesis	ROBO2, CHODL, PLXND1, AMIGO1, SHOX2, DIXDC1, TRAK1, ROBO1, STK11, SLITRK1, PLXNA2, PLXNA1, SLIT2, PLXNC1, SKIL, PLXNA4, PLXNA3, NTRK2, MAP2K1, MAP2K2, METRN, TIAM2, TIAM1, NIN, STK25, PLXNB3, PLXNB2, PLXNB1	9.263e-05	0.010418
	GO:0032956~regulation of actin cytoskeleton organization	ITGB3, FAM107A, DIXDC1, FZD10, CELSR1, F11R, RND2, RND3, ARHGAP35, RND1, ARHGAP44, BAIAP2L1, RAC2, RAC1, PDGFRB, EPHA5, PDGFRA, PRKCD, RHOF, RHOC, RHOA, RHOB, CD2AP, DAAM2, CRK, RHOQ, RAPGEF3, ARHGEF5, EPHA3, CSF1R, RALA, LRP1, ROCK1, ROCK2, STAU2, RHOBTB3, NEDD9, PDGFA, ARHGAP18, ARHGAP17, EFNA5, IQGAP2, IQGAP3, RHOBTB1, RHOBTB2, CDC42, PAK1, SH3BP1, ABL1, ABL2, RICTOR, PAK3, GPM6B, CLASP2, SIGL…	9.50879e-05	0.0105865
	GO:0043484~regulation of RNA splicing	CELF1, AFF2, FASTK, PRX, ZNF326, CCNL2, SUPT20H, CCNL1, ATXN7L3, ZC3H10, SRRM4, MBNL1, RBFOX1, MBNL2, RBFOX2, RBFOX3, SUPT3H, PTBP2, SUPT7L, PTBP3, KAT2B, ESRP1, ZNF638, RBM12B, RBM20, HNRNPH2, HNRNPH3, SF3B5, ENY2, SF3B3, AHNAK, SRSF1, ILDR1, ILDR2, AKAP17A, HNRNPLL, TAF5L, ATXN7, TRA2B, RBM12, HNRNPA1, MBNL3, SRSF10, RBM38, CDK11A, FUS, USP22, TAF10, AHNAK2, CLK4, CDK11B, CLK3, CLK2, CLK1, TADA…	9.69816e-05	0.0106215
	GO:0042475~odontogenesis of dentin-containing tooth	LAMA5, DLX1, DLX2, FOXC1, HDAC2, DLX3, EDA, HDAC1, ANKRD11, ROGDI, LEF1, GATA6, TNC, LRP4, ADM, GLI3, GLI2, WNT6, SHH, BCL2L11, BSG, CTNNA1, MSX1, SCN5A, NKX2-3, TP63, JAG2, NGFR, PDGFRA, BCL11B, FST, BMP7, ACVR2B, ACVR2A, RUNX2, EDAR, BMP2, SMO, TRAF6, HAND2, HAND1, NF2, FGF10, BMPR1A, LHX8	9.82488e-05	0.0106215
	GO:0007405~neuroblast proliferation	ITGB1, BTG2, DAGLA, HHIP, KCNA1, FOXG1, OTP, NR2E1, GATA2, ASCL1, FGF2, HIF1A, GLI3, SHH, NEUROD4, RACGAP1, CTNNA1, CDON, NDE1, ACSL6, FRS2, PAX6, PROX1, VAX1, SOX10, DMRTA2, SMO, ID4, NF1, PLXNB2, LHX5, DAGLB, TP53, PAFAH1B1	9.82939e-05	0.0106215
	GO:0051216~cartilage development	PKD1, HYAL1, CREB3L2, HOXA3, ITGB8, SOX9, TIMP1, SOX6, ATP7A, PITX1, TAPT1, SOX5, CSGALNACT1, MKKS, EDN1, NOG, WNT5A, COL2A1, EVC, HOXB3, CHI3L1, MATN3, CD44, DLX2, SATB2, COL11A2, GATA3, TYMS, HIF1A, DDRGK1, HOXC4, BBS1, SMAD1, PRRX1, ZBTB16, BMP8A, GDF2, BMP8B, NFATC2, BMP7, SMAD5, BMP6, BMP5, SULF2, BMP3, NFIA, MGP, TRIP11, GHRL, HOXD3	0.000103629	0.0109826
	GO:0014070~response to organic cyclic compound	ATF1, ATF2, SETD2, BTG2, ABCD3, CD83, KCNC2, EIF4A3, SLC7A11, TXN2, EDNRB, CTSK, LONP2, SOX9, GNAT1, SLC37A4, CPT1A, G6PD, ACSL1, IGFBP4, FST, TET2, HNF1B, DUSP6, SFRP1, MMP14, KCNQ3, PPARA, SLC22A6, TWIST2, TNFRSF11A, ABCB11, ACACB, SRR, POLR2A, PSMB2, CTNNA1, HES1, BAK1, LYN, CDKN2B, DUT, JUND, ANGPT2, TRPA1, SLC10A1, KITLG, FGF19, CYP1A1, TAF2	0.000103629	0.0109826
	GO:0009653~anatomical structure morphogenesis	FOXA1, LST1, FOXI2, FOXI1, FGF1, HOXA11, SOX2, SOX3, SOX1, SOX17, GSC2, HOXA1, PITX2, SOX7, PITX1, SOX4, PHLDA3, HOXA4, TPD52, CASR, F2R, SOX13, SOX14, SOX11, SOX12, SOX10, EREG, DKK3, ARMC5, TRIM13, ZFPM2, FREM2, HOXB5, FBN2, GCM1, ANKRD11, GATA6, GATA4, GATA3, EFNB2, CLTCL1, SMAD2, SMAD1, SMAD4, ZNF141, SMAD3, MCAM, SIAH1, SMAD9, SMAD6, SMAD5, MLXIPL, LHX1, FGF18, RCAN3, EZH1, NFE2L1, FBN1, CPM…	0.00011164	0.0117191
	GO:0001570~vasculogenesis	NRP1, PAXIP1, CITED2, ADM, HOXA13, ZFP36L1, AMOT, GJC1, TMEM100, SHH, SGPL1, SOX17, ZMIZ1, HEY2, TBX20, HAS2, ITGB8, ITGAV, NKX2-5, TEAD2, NTRK2, MYOCD, EGFL7, TGFB1, FZD4, FOXF1, TIPARP, FBXW7, HEG1, CAV1, TIE1, GLMN, GDF2, TBX6, QKI, TGFBR2, WARS2, VEGFA, MYO1E, SMO, WT1, RASA1, APLNR, AGGF1, ACKR3, ZFPM2, ENG, EPHA2	0.000117012	0.0121671
	GO:0032968~positive regulation of transcription elongation from RNA polymerase II promoter	TCERG1, CCNK, CCNT2, CCNT1, LDB1, ELL, PWWP2B, ZMYND8, MED19, MED16, MED15, MED18, CDC73, MED17, MED11, MED14, MED31, BRD4, CBX7, MED1, SUPT16H, NCBP1, NCBP2, BTBD18, MED8, MED9, GTF2F1, MED4, MED27, ELL2, MED26, MED6, MED29, MED7, MED28, CDK9, MED22, MED24, MED21, CDK12, CDK13	0.000119412	0.0122391
	GO:0051893~regulation of focal adhesion assembly	MACF1, DUSP3, ROCK1, LDB1, ROCK2, LIMCH1, TSC1, EFNA5, RHOA, PTK2, CORO1C, SLC9A1, GREM1, CAMSAP3, SLK, PTPRA, PEAK1, WDPCP, TLN1, CLASP1, GPM6B, VCL, EPHA3	0.000119926	0.0122391
	GO:0009611~response to wounding	NRP1, TNC, ADM, PHB2, SOX2, FGF7, ZFP36, EDNRA, NAGLU, MYC, ADORA3, CASP3, CREB3L2, RAC1, MAP2K4, DST, PLLP, F2R, PAX6, VASH1, F2, POU5F1, GAP43, DDIT3, CX3CR1, ABHD2, TMPRSS4, PDGFB, SLC1A2, PDGFA, SLC1A3, HOXB13, AGER, ZFP36L2, AURKA, ZFP36L1, GRIN2A, MAP2K7, CCR1, TGFB2, TGFB1, INHBB, NMNAT3, LYVE1, SULF2, FOSL1, NMNAT1, NFIA, RPS6KB1, CDK5, NFIB, CYP1A1, ID3, F2RL2, IL17A, F2RL3	0.000128704	0.0130145
	GO:0006811~ion transport	MRS2, GABRB1, MLC1, SLCO6A1, SLC8A1, SLC8A2, MT-ATP6, SLC22A12, LASP1, SLC22A15, SLC22A16, MFSD5, SLCO2B1, SLC26A11, SLC12A6, SLC12A7, SLC22A11, SLC36A1, CHRNB2, CHRNB1, CHRNB4, SLC15A2, SLC36A2, PLLP, ATP11B, TOMM40L, SLC9A2, SLC22A23, SLC25A18, SLC5A8, SLC9A7, SLCO4A1, SLC9A8, SLCO2A1, FXN, LTF, SLC24A2, SLC22A3, SLC24A1, SLC24A4, SLC26A2, SLC24A3, TOMM40, SLC26A1, CHRNA2, SLC20A2, CHRNA5, CHRN…	0.000130965	0.0130688
	GO:0007612~learning	SLC24A2, APP, ARF4, CNTNAP2, RGS14, ATP8A1, UBA6, NRXN1, NRXN3, PTN, PPP1R9B, SLC8A2, JPH4, PPP3CB, GRM5, ATXN1, PRKAR2B, CHST10, ATXN1L, PAK6, FYN, CIC, NTSR1, STRA6, ATAD1, CHRNB2, NTRK2, YTHDF1, NLGN4X, SLC12A5, INSR, EIF2AK4, SORCS3, SLC8A3, NPAS4, FOSL1, ARC, SYNJ1, DLG4, SYT11, CNTN2, VDAC1, PLCB1, FGF13, SHANK3, SHANK2	0.000131613	0.0130688
	GO:0006417~regulation of translation	HBS1L, CYFIP1, PIWIL1, APP, EIF4E3, PIWIL3, FMR1, RPLP1, MSI1, CASC3, MSI2, RBM3, RBM4, RPS14, GRM5, RGS2, AKT2, AKT1, PELO, METTL18, NCK1, EIF2A, NANOS1, RPS9, APLP1, NGDN, TSC1, IMPACT, DNAJC1, EIF4E1B, GEMIN5, MAPKAPK5, RBM8A, IREB2, NOLC1, RBM4B, TYMS, FOXO3, ZFP36L1, FXR1, ATXN2, BCLAF1, FXR2, ZNF706, MKNK1, MKNK2, RPS3, EIF4E, PTCD3, ELP2, ELP4, ELP5, ELP6, QKI, TARBP2, PUM2, DAP, CNOT7, CN…	0.000150441	0.014805
	GO:0048009~insulin-like growth factor receptor signaling pathway	SHC1, IRS1, PIK3R1, GIGYF2, IGF1R, GHR, GRB10, AKT1, MAPK1, GHSR, MAP2K1, MAP2K2, IGFBP5, PDPK1, IGF2, CRIM1, EIF2AK3, IGF1, IGF2R, GIGYF1, AR, PIK3CA, ERCC1, ERCC2, GRB2, PLCB1, SOS1	0.000154133	0.0150341
	GO:0006813~potassium ion transport	KCNG1, KCNK5, KCNK6, CDKN1B, KCNC1, KCNC4, AQP1, GJA5, CHORDC1, CHP1, KCNH1, NSF, KCNH4, KCND3, ABCC8, ATP1B4, KCNAB1, ABCC9, TSC1, KCNAB2, KCNK17, ATP1B2, ATP1B1, KCNAB3, KCNMA1, KCNQ4, KCNA1, VPS4B, KCNA2, KCNA3, KCNA4, ATP1A2, KCNA6, KCNV1, KCNMB1, KCNMB2, KCNMB3, KCNN1, KCNMB4, SLC17A7, KCNN4, KCNJ1, KCNJ2, KCNJ3, KCNJ4, KCNJ5, KCNJ6, KCNJ10, KCNJ12, KCNIP2, KCNJ13, KCNJ15, KCNJ16, KCNS1, KCN…	0.000159596	0.0152289
	GO:0008306~associative learning	SNAP25, APP, BRSK1, BTG2, CLSTN2, SRF, CHRNA7, EIF4A3, ELAVL4, SLC6A1, CLN8, NRGN, NEUROD2, PGRMC1, RELN, ABL1, TNR, NPTX2, ASIC1, SPECC1, CHRNB2, ACTR2, GABRA5, TSC1, TACR1, AGT, MAP1A, PPT1, SHANK3, SHANK2, RAPGEF3	0.000160275	0.0152289
	GO:0010811~positive regulation of cell-substrate adhesion	VIT, ECM2, ALOX15, PDGFB, ARL2, NDNF, DMP1, HSD17B12, NID1, FBLN2, PPM1F, EGFLAM, SPOCK2, ABI3BP, NPY, EMILIN1, RSU1, RAC1, JAK2, EDIL3, COL26A1, ITGA3, FOXF1, PRKCE, NPNT, CCDC80, VWC2, COL8A1, ITGA6, ITGA5, LIMS1	0.000160275	0.0152289
	GO:0048839~inner ear development	C1QB, CEBPA, CDKN1B, CEBPD, HPCA, SIX1, PDGFA, LIN7A, HOXA13, CXCL14, DLL1, SOX2, SLC25A27, NEUROD1, SHH, TIFAB, BMPER, HOXA1, MSX1, DUOX2, PDGFRB, TGFB2, TGFB1, TGFB3, EYA4, ESRRB, PTPN11, PHOX2B, BMP2, GJB2, MAF, LHX3, KCNQ1, MAPKAPK2, ROR1, ANP32B, PI4KB, LRP10, LGR5, FREM2	0.000181602	0.0171079
	GO:0000083~regulation of transcription involved in G1/S transition of mitotic cell cycle	CDK17, CDK18, KLF11, GFI1, BACH1, HINFP, NPAT, TFDP1, CDK5, E2F1, E2F2, E2F4, CDK14, E2F6, CDK15, CDK16, BRD4	0.00019232	0.0176399
	GO:0009887~animal organ morphogenesis	COL18A1, NRP1, ONECUT2, TREH, ELN, FHL1, LAMC2, HCCS, LAMC1, FGF1, FGF2, FGF5, FGF7, SIX6, FGF9, DGCR6L, DGCR6, DGCR2, SFTPB, TLE3, SMARCC1, SEMA6A, SYK, ITGA2, APLP1, PAX4, PAX3, PAX6, PAX5, HSPG2, EREG, ETV7, GREM1, GREM2, ATRN, TMEFF2, PAX9, EVL, NBL1, NOTCH2, LAMA5, CUL1, CRX, PDGFA, RFNG, NTN1, FGD1, RELA, NTN3, EFNB2, ABLIM1, EGFLAM, PDGFC, CCL2, E2F4, STX2, NKX6-1, FGF23, NTNG1, NTNG2, CDX…	0.000193717	0.0176399
	GO:0048167~regulation of synaptic plasticity	CX3CR1, BRSK1, RASGRF1, NOLC1, PLAT, UBE3A, PTN, PSEN1, CHRDL1, AGER, CX3CL1, JPH4, RIMS2, RIMS1, GRIN2A, PPP3CB, RIMS4, SIPA1L1, RIMS3, SYNGAP1, DAG1, EIF4EBP2, ERC1, ERC2, LZTS1, YWHAG, YWHAH, SLC38A1, MEF2C, PLK2, BAIAP2, GRIN2B, GRIN1, GRIN2D, NPAS4, VGF, P2RX3, CDK5, MAP1A, KCNQ3, RARA, RAPGEF2, CNTN4, MAPT, CPEB3	0.000195252	0.0176399
	GO:0032024~positive regulation of insulin secretion	PFKFB2, SNAP25, CHRM3, NLGN2, GIPR, ITPR1, ABAT, IRS2, TM7SF3, AACS, SERP1, GNA11, GPER1, NNAT, CD38, FFAR2, FFAR1, JAK2, NKX6-1, PRKACA, GLUL, SOX4, PCK2, TCF7L2, CASR, RPH3AL, SLC30A8, PRKCB, BAD, PRKCE, ACSL4, MYRIP, F2, SIRT3, GLUD1, RBP4, PRKAR1A, CAPN10, GHRL, PLCB1, TARDBP, PFKM, F2RL2, MCU, RAPGEF4	0.000195252	0.0176399
	GO:0048666~neuron development	DGKG, TENM1, BECN1, SCYL3, MTMR2, TENM2, CNTF, CTF1, TENM3, ATP8A2, TENM4, MYT1L, SRF, PSEN1, ASCL1, HS6ST1, GLI2, MFSD8, NEUROD1, NEUROD2, UGCG, NEUROD4, DPYSL3, DMD, PACSIN1, EPHA5, TGFB2, XBP1, MEF2C, LIF, PBX3, EN2, PBX2, EN1, SOD2, POU3F2, SYN1, PBX1, NR2F6, UGDH, ISL2, WNK1, TDP2, PPT1, VSX1	0.000195252	0.0176399
	GO:0018107~peptidyl-threonine phosphorylation	DYRK4, ATF2, GSK3B, MYLK2, DYRK3, DYRK2, STK11, TBK1, CHEK1, AKT1, PRKACA, PRKACB, CSNK2A1, PDPK1, CAD, CSNK2A2, PRKCD, DYRK1A, LMTK2, PRKCA, OXSR1, TGFBR1, TGFBR2, CIT, ULK1, PRKD1, CAMK2D, ROCK1, ROCK2, TNKS, PRKDC, STK39, TTK, ACVR1B, TTBK1, MAPK8, MAPK1, MARK2, CDC42BPG, CDC42BPB, CDC42BPA, HIPK1, HIPK3, HIPK2, CLK1, CDK5, WNK1, WNK3, BCL2, CDK10, CDK5R1, TAF1, MAP3K12	0.000212592	0.0188967
	GO:0050679~positive regulation of epithelial cell proliferation	WDR48, LAMC1, RBPJ, FGF1, FGF2, FGF7, FGF9, HYAL1, MYC, SOX9, SCN5A, ATP7A, GLUL, OSR1, NOG, WNT5A, TACR1, CYP7B1, PAX2, RUNX2, NME1, SFRP1, SMO, HMX2, NOTCH1, DLX5, C5AR2, DLX6, C5AR1, TGFA, EGFR, PKHD1, HLX, ERBB2, ZNF304, VHL, NKX2-5, SCAND3, TCF7L2, TGFB1, EYA1, BAD, ST8SIA1, IGF1, BMP6, BMP5, VEGFA, EPGN, NR4A3, ID1, FGFR2, BMPR1A, FGF10	0.000212592	0.0188967
	GO:0051726~regulation of cell cycle	RB1, CCNI, FGF2, YY1, RNF112, STK11, RASSF1, KAT5, AKT2, CDK20, EPC1, EPC2, KAT7, CCNL2, CCNL1, PRKACA, BTRC, PRKACB, CDKL2, CDKL3, CDKL4, CSNK2A1, CSNK2A2, TSC1, VASH1, CGRRF1, UHMK1, BCR, CCNE2, CCNE1, DDIT3, MORF4L2, SPIN2A, PRR11, TP53, CDKL1, INO80D, MEAF6, HEPACAM, CTBP1, MBTD1, GRK5, PCBP4, FIGNL1, ZNF703, ABL1, EP400, E4F1, SFN, ZNF268, SKIL, MAP2K6, CDK17, BARD1, CDK18, HSPA8, PRNP, DR1,…	0.000219352	0.0192363
	GO:1903078~positive regulation of protein localization to plasma membrane	DPP10, ITGB1, LRP1, NRXN1, ZDHHC5, TREM2, AKAP5, ZDHHC8, PIK3R1, EGFR, PPP1R9B, NKD2, PGRMC1, CNPY4, KIF5B, GPER1, AKT1, STX4, STX3, RAB11FIP2, SPTBN1, PLS1, PRNP, PRKCI, ITGA3, STAC, PDPK1, WNT3A, PRKCE, ATP2B4, SORBS1, VIL1, CLIP3, DLG1, RER1, STAC2, WNK3, PTPN9, RANGRF, SQSTM1, EPHA3, EPHA2, ARF6	0.000219903	0.0192363
	GO:0001934~positive regulation of protein phosphorylation	APP, ATF2, TFRC, FMR1, KNDC1, FGF1, FGF2, CRKL, FGF5, CCND3, FGF7, EDNRB, CCND2, CCND1, FGF9, CHEK2, AKT2, LEPR, AKT1, SOX9, PDE8A, CDON, MAP2K4, EPHA7, LIMCH1, HGF, ADIPOQ, ATG14, PGF, MOB3B, MOB3A, CLIP3, MOB3C, ADAM17, FIZ1, TNIK, WDFY2, PPIA, SQSTM1, CSF1R, SEMA7A, CHRNA7, CDCA8, PSEN1, STK4, EFNA5, RASGRP1, AGER, IQGAP3, FXR1, C3, FXR2, ABL1, DVL3, RIPK1, ZNF268, FGF23, PROM2, MAP2K6, FZD1, …	0.000243401	0.0209387
	GO:0000082~G1/S transition of mitotic cell cycle	TRIM71, ITGB1, CDKN1A, USP37, CDKN1B, PHF8, PPP3CA, PPP6C, CCND3, GPR132, CCND2, CCND1, MYC, ZNF324, POLE, RPS6, CDC25A, PIAS1, LATS2, CDC34, CCNE2, CCNE1, RHOU, BCAT1, CACUL1, CUL5, CUL2, CAMK2A, CUL1, ACVR1B, IQGAP3, GSPT1, RBBP8, EIF4EBP1, E2F1, E2F3, EIF4E, BTN2A2, PLK2, TAF10, CDC7, HINFP, CUL4A, CDK6, RPS6KB1, CDK3, ID4, SPDYA, BCL2, MNAT1, CUL4B	0.000244875	0.0209387
	GO:1902895~positive regulation of pri-miRNA transcription from RNA polymerase II promoter	FOXA1, SRF, PDGFB, GATA3, GATA2, FOXO3, NR3C1, ETS1, FGF2, HIF1A, RELA, EGFR, TERT, MYC, ATOH8, MYB, TEAD1, IL10, SREBF1, NGFR, EGR1, SMAD1, TGFB2, JUN, MYOCD, SMAD4, TGFB1, POU2F1, SMAD3, FOS, KLF4, SMAD6, SREBF2, APLN, FOSL1, AR, BMP2, MYCN, WT1, TP53, BMPR1A	0.000246484	0.0209387
	GO:0048813~dendrite morphogenesis	RERE, ITGB1, SDC2, ELAVL4, LRP4, VLDLR, TRAK1, CELSR2, LRP8, PREX2, PPP3CA, BLOC1S6, MAP2, BTBD3, SLITRK5, FYN, CTNNA2, MEF2A, FARP1, RBFOX2, DSCAM, KIDINS220, SLC11A2, MINK1, MAPK8IP2, DCLK1, KLF7, CDK5, ABI1, DCX, TMEM106B, PICALM	0.000246963	0.0209387
	GO:0035025~positive regulation of Rho protein signal transduction	RTN4R, GPR65, LPAR1, LPAR2, GPR20, ARRB1, F11R, ROBO1, P2RY8, GPR174, AKAP13, MCF2L, RAC1, PDGFRB, GPR17, P2RY10, PRPF38B, GPR35, GPR55, F2R, APOA1, GPR4, NET1, COL3A1, SYNPO2L, LPAR6, ARHGEF3, F2RL1, F2RL2, F2RL3	0.000256688	0.0210903
	GO:0030032~lamellipodium assembly	ITGB1, CYFIP1, SPEF1, FGD4, ABLIM1, ABLIM2, CAPZB, ABLIM3, NUP85, S1PR1, NCK2, ARFIP2, WHAMM, RAC1, WASF2, WASF3, NCK1, SH2B1, VAV3, P2RY12, DMTN, PARVB, VAV2, CCDC88A, GOLPH3, KIT, SPATA13, AJUBA, VCL, ARHGEF6	0.000256688	0.0210903
	GO:0001657~ureteric bud development	ROBO2, RET, FOXC2, FOXC1, SIX1, TCF21, SALL1, BMPER, SLIT2, CER1, SMAD2, GDF11, SMAD1, ARG2, TGFB1, SMAD3, OSR1, SMAD6, NPNT, BMP7, SMAD5, SFRP1, WT1, LHX1, CAT, RARA, SPRY1, SIM1, FGFR2, CRLF1	0.000256688	0.0210903
	GO:0048008~platelet-derived growth factor receptor signaling pathway	CSRNP1, NRP1, RGS14, ITGB3, ZFAND5, STON1, PDGFB, PDGFA, PLAT, PTPRJ, PIK3C2A, SMPD3, SGPL1, PDGFD, PDGFC, ABL1, JAK2, PDGFRB, PDGFRA, PLEKHA1, TIPARP, ARID5B, PTPN11, MYO1E, FER, NR4A3, TXNIP, BCAR1	0.000260233	0.0210903
	GO:0017156~calcium ion regulated exocytosis	NOTCH1, ARHGAP17, RAP1B, RIMS2, RIMS1, PPP3CB, SCIN, RIMS3, SDF4, SYT5, SYT4, SYT3, SYT2, SYT1, SYT15, SYT13, SYT8, SYT7, SYT17, SYT6, VAMP7, SYT12, SYT11, TSPAN18, SYT10, STX1A, VAMP2, RAPGEF4	0.000260233	0.0210903
	GO:0003281~ventricular septum development	DCTN5, LUZP1, NPRL3, GATA4, GATA3, LRP2, PRDM1, HOXA13, SALL1, HECTD1, GJA5, SALL4, SUFU, XIRP2, HES1, STRA6, LMO4, HEG1, PDE2A, FRS2, AP2B1, SMAD6, PAX8, MDM2, TRIP11, MDM4, MATR3, DAND5	0.000260233	0.0210903
	GO:0021766~hippocampus development	YWHAE, GSK3B, PTPRS, KIF14, TSKU, GLI3, IGF1R, PPP1R9B, CRKL, MECP2, ZIC3, CASP3, ZIC1, MFSD2A, KIRREL3, NCOA1, KDM6B, EPHA5, MKKS, TSC1, RARA, DCX, CRK, PAFAH1B1, PHLPP2, DLX1, DLX2, UBA6, HDAC1, KCNA1, SRF, RELN, NKX2-1, PLXNA3, BBS1, HSD3B2, WNT3A, SRD5A1, HSD3B1, ATP2B4, DCLK2, HTR5A, DAB1, CDK5, ATG16L1, UQCRQ, ID4, OGDH, LHX5, NF2, FGF13, EZH1, CDK5R2, CDK5R1	0.000262701	0.021135
	GO:0021549~cerebellum development	FOXC1, PTPRS, KCNC1, LPAR1, CEND1, ABAT, FAIM2, PSEN1, CD3E, TTBK2, IGF1R, NEUROD1, MECP2, NCSTN, ATIC, GBX2, SDF4, SCN5A, PRKG1, NCOA1, NLGN4X, EN1, PAX6, RPGRIP1L, SSTR1, SSTR2, SSTR3, PTBP2, MYO16, ATRN, LMX1A, LHX1, HNRNPD, CNTN1, HAP1, FCGR2B, TP53, CDK5R2, CDK5R1	0.000274697	0.0218639
	GO:0006874~cellular calcium ion homeostasis	RYR2, CD40, HTR2B, HTR2C, ATP2A2, HTR2A, PIK3CB, TCIRG1, PTH1R, SLC8A1, RYR3, SLC8A2, NPPC, CDH5, EDNRA, NPTN, SLC37A4, CASR, EDN1, EDN2, EDN3, PRKCB, ANK2, SLC30A1, SYPL2, ATP1B1, KEL, STIM1, STIM2, CASQ2, GCM2, SLC24A2, CCL14, SLC24A1, SLC24A4, CALCB, SLC24A3, CCL11, CHRNA7, STC1, ATP2C1, PKHD1, CCL8, PLN, SV2A, STC2, VPS54, CCL1, DRD1, TRPM8, CCL15, CCR1, TGFB1, SLC10A7, GPR12, TRPA1, DMPK, VD…	0.000275728	0.0218639
	GO:0006607~NLS-bearing protein import into nucleus	RANBP2, RGPD6, RGPD5, RGPD8, CBLB, RGPD2, RGPD1, RGPD4, IPO5, RGPD3, KPNA6, NUP35, KPNA4, NUP54, KPNA5, KPNA2, KPNA3, KPNB1, KPNA1	0.000288554	0.0227175
	GO:0046330~positive regulation of JNK cascade	MAPKBP1, APP, NCF1, FLT4, DIXDC1, DUSP19, HMGB1, SH3RF1, EDA2R, PYCARD, RASSF2, RB1CC1, CCR7, MAP2K4, MAP4K2, UNC5CL, WNT5A, MINK1, TNFRSF19, AXIN1, TRAF1, WNT16, MMP8, MAPK8IP3, TIRAP, MAPK8IP1, EDAR, DUSP22, TRAF3, TRAF6, IL1B, TNIK, PLCB1, TLR4, CRK, TLR3, NAIP, SEMA3A, XIAP, RASGRP1, AGER, STK3, CDC42, RIPK1, ZNF622, MAP2K7, SLAMF1, CCL21, GADD45A, FZD7, WNT7B, CARD9, DAB2IP, WNT7A, TPD52L1, …	0.000291339	0.022774
	GO:0051865~protein autoubiquitination	TRIM71, RNF11, RNF13, UBE3D, UBE2D2, UBE2D3, LTN1, RNF19B, UBE3A, BRCA1, SH3RF1, RNF157, RNF112, RNF115, TRIM68, RAG1, DTX3L, RNF41, TRIM17, TRAF6, TRIM13, TRIM58, RNF122, TRIM52, UHRF2, RNF8, RNF4, RCHY1, CBL, RNFT1, RNF213, HECTD1, UBE2B, AMFR, BFAR, KLHL24, RNF146, SH3RF3, CNOT4, SH3RF2, ITCH, UBE2T, MDM2, ERCC8, RNF181, STUB1, ASB4, RNF141, RNF185, RAD18, RNF220, RNF187	0.000303989	0.0235955
	GO:0035019~somatic stem cell population maintenance	RIF1, LDB1, NKAP, LDB2, NR2E1, GATA2, RBPJ, MED15, ASCL2, ZFP36L2, MED17, SOX2, MED14, NIPBL, SALL4, HES1, SOX9, SOX4, BCL9L, KLF10, ZHX2, CDX2, NOG, LIF, LIG4, WNT7A, KLF4, MED27, SMC1A, MED6, POU5F1, MED7, MED28, CUL4A, SKI, SFRP1, REST, MED21, KIT, NANOG, FGF10, BMPR1A	0.000326405	0.0251583
	GO:0035249~synaptic transmission, glutamatergic	NAPA, GRIA1, GRIA2, NAPB, GRIK5, GRIK3, GRIK4, PLAT, SLC1A4, NR3C1, CLCN3, CDH8, GRIN2A, VPS54, TNR, SLC17A6, SLC17A7, SLC17A8, DRD1, GRIA4, UNC13B, GRID2, UNC13A, GRID1, GRIN2B, GRIN2D, EXT1, CACNB4, GRIN3A, ADORA2A, ALS2, CDK5, P2RX1, CDHR3, CNIH2	0.000333624	0.0251864
	GO:0006024~glycosaminoglycan biosynthetic process	HS3ST3A1, B4GALT1, NCAN, HEXA, SLC35D2, XYLT2, XYLT1, HS6ST1, HS6ST2, HS2ST1, NDST2, NDST1, ACAN, GPC1, GPC3, GPC2, GPC5, GPC4, GPC6, PDGFRB, GALNT5, B3GAT3, B3GAT1, B3GALT6, HS3ST5, HSPG2, HS3ST1, HS3ST2, EXT1, EXT2, UGDH, VCAN, B4GALT6, B4GALT7, B4GALT4	0.000333624	0.0251864
	GO:0001658~branching involved in ureteric bud morphogenesis	LAMA5, HS3ST3A1, TMEM59L, GREB1L, SIX1, TCF21, HOXD11, FGF2, GLI3, HOXA11, ADAMTS16, WNT6, SHH, SALL1, MYC, GPC3, SOX9, WNT4, SMAD4, EYA1, PTCH1, CTNNBIP1, WNT9B, NPNT, PAX2, PBX1, BMP2, DLG1, PAX8, GDNF, WT1, LHX1, BCL2, DCHS1, GZF1	0.000333624	0.0251864
	GO:0050731~positive regulation of peptidyl-tyrosine phosphorylation	NRP1, CD81, CD80, ITGB3, PTPRJ, TREM2, HTR2A, CD3E, GHR, FGF7, ENPP2, CD36, JAK2, IL6R, IL11, SYK, HGF, ADIPOQ, GFRA1, MIF, DGKQ, HCLS1, ARHGEF2, ITGA5, ADNP, TP53, CD44, HBEGF, PDGFB, LRP4, TGFA, EFNA5, LRP8, THBS4, RELN, CLEC7A, NTF3, ABL1, PLCG2, TNFRSF14, RICTOR, PAK2, ANGPT4, CD74, PRNP, TGFB1, YES1, SEMA4D, ANGPT1, EGF, TNK2, LIF, IGF2, VEGFB, PTPN11, IGF1, BMP6, AGT, VEGFA, CD4, KITLG, PTP…	0.000341513	0.0256065
	GO:0045766~positive regulation of angiogenesis	SEMA5A, SERPINE1, EMC10, FGF1, ETS1, FGF2, AQP1, CDH5, CYSLTR1, AKT3, CYP1B1, PRKCB, HGF, WNT5A, VASH2, CYBB, PRKCA, PGF, RUNX1, SFRP2, STIM1, ADAM12, NINJ1, APLNR, PRKD1, EPHA1, CHRNA7, C5AR1, GATA6, GATA4, GATA2, HIF1A, RTN4, PIK3R6, MTDH, C3, TERT, HMOX1, ZNF304, PLCG1, XBP1, JUP, TNFSF12, GDF2, HMGA2, SP1, WNK1, FGF18, RLN2, CHRFAM7A, HPSE, NFE2L2, ACVRL1, ITGB1, NRP1, ECM1, CD40, FLT1, BTG1,…	0.00034709	0.0257081
	GO:0007568~aging	ATP8A2, TFRC, NUDT1, ABAT, MPO, CLDN1, FGF2, LOXL2, EDNRB, DAG1, FBXO4, PDGFRB, TPRA1, IGFBP5, KMO, SERPING1, CALCA, RPN2, CNP, FOXG1, FOXO4, FOXO3, IRAK1, KCNMB1, MBP, PCK1, KL, SMAD4, TGFB1, JUND, KRTAP4-9, VCAM1, TGFB3, KRTAP4-7, EIF2S1, GJB2, GCLC, DNMBP, CYP1A1, GRB2, GCLM, NFE2L2, CDKN1C, CIITA, ELAVL4, ADM, HTR2A, SLC6A3, CX3CL1, PPP1R9B, CASP9, MT-ATP6, PPP3CA, SIN3A, CASP2, TIMP1, IL10, …	0.000347533	0.0257081
	GO:0099645~neurotransmitter receptor localization to postsynaptic specialization membrane	LGI1, ADAM22, LHFPL4, NETO2, C1QL3, C1QL2, CACNG7, DLG1, NETO1, DLG4, ERBB4, ERBB2, NPTX1, CACNG2, CACNG3, RAPSN	0.000355431	0.026117
	GO:0048709~oligodendrocyte differentiation	DLX1, DLX2, NOTCH1, MYRF, CNP, HDAC1, SRSF1, GLI3, SHH, DUSP10, NEUROD4, ERBB2, NKX2-1, TSPAN2, TPPP, SOX9, NKX6-1, BOK, SUZ12, GPR17, NTRK2, CDKN2C, MIOS, TRPC4, BNIP3, NRG1, SOX10, SLC8A3, CDK5, RHEB, NF1	0.000388108	0.0283293
	GO:0006006~glucose metabolic process	PRKAA1, H6PD, ADPGK, BRAT1, ONECUT1, IRS2, OMA1, PDHB, HK2, HK1, BRS3, HK3, SERP1, MYC, AKT2, HECTD4, PDK4, AKT1, PGM2, PDK3, PGM5, DLAT, SLC37A4, PCK1, PDK2, PGM1, PDK1, WDTC1, TFAP2B, CPT1A, G6PD, PDHA1, KCNJ11, ADIPOQ, NPY1R, IGF2, SORD, MAPK14, PGM2L1, OAS1, PIK3CA, KCNQ1, LEP, GHRL, GALM, GDPGP1, FBN1, PPARD	0.000405604	0.0294116
	GO:0006836~neurotransmitter transport	SLC22A4, SLC22A3, SLC22A2, SLC1A1, SLC1A2, SLC1A3, SLC6A1, CPLX2, CPLX1, SLC6A3, CPLX4, SLC6A4, RIMS4, SV2C, SV2B, SV2A, SLC17A7, STX4, SLC38A2, SLC18A2, SLC18A3, GABRQ, GABRA2, SLC6A17, SLC6A16, SLC6A12, SLC6A5, SLC5A7, SLC6A6, SLC6A7, SLC6A8, SLC6A9, SYNJ1, SLC29A4, SLC29A1, SLC29A3, STX1A, SLC29A2	0.000413191	0.029766
	GO:0090398~cellular senescence	TOP2B, CDKN1A, CDKN1B, CITED2, SRF, SMC5, PRELP, SMC6, IGF1R, MAPK8, MNT, WRN, KAT5, OPA1, ZMIZ1, NUP62, LMNA, ABL1, FBXO4, MAP2K7, TP63, MAP2K6, PRMT6, MAP2K4, NPM1, CDKN2B, MAP2K1, CDKN2A, PRKCD, MIF, MAPK14, TERF2, TBX3, PML, MAPK10, MAPK11, ID2, KAT6A, ULK3, ATM, MAPKAPK5, CALR, TP53	0.00042301	0.0302755
	GO:0060395~SMAD protein signal transduction	BMP10, MSTN, HEXA, BMPER, ZMIZ1, HNF4A, RBM14, MAGI2, HNF1A, FOS, RUNX2, TGFBR2, SUB1, RBM14-RBM4, ROR2, ATOH8, LEFTY2, SMAD2, GDF11, SMAD1, TGFB2, JUN, SMAD4, TGFB1, SMAD3, TGFB3, SLC33A1, BMP8A, GDF2, BMP8B, SMAD9, INHBB, LNPEP, INHBA, GDF6, SMAD6, GDF5, BMP7, INHBC, SMAD5, BMP6, PML, BMP5, INHBE, GDF7, HIPK2, SKI, BMP3, BMP2, NCEH1, INHA	0.000432528	0.0306838
	GO:0006914~autophagy	CD84, PARK7, FNBP1L, STK11, NAGLU, HERC1, SUPT20H, SBF2, VPS39, SH3GLB1, VPS18, ARSA, ATG9A, ATG10, RNF41, TRIM17, ULK3, TBC1D25, ULK2, NHLRC1, ULK1, WDFY4, SQSTM1, TP53, CLEC16A, C9ORF72, FOXO1, GABARAP, STK35, ABL1, VTI1A, ZKSCAN3, TBC1D14, NRBF2, ATG7, ARSB, ATG5, MOAP1, UVRAG, XBP1, SEC16A, RAB39A, RAB39B, GPR137B, DAP, TOLLIP, CHMP2B, ATG2A, CHMP2A, PLEKHM1, RNF185, TECPR2, TECPR1, WDR47, PH…	0.000434284	0.0306838
	GO:0043065~positive regulation of apoptotic process	APP, CCAR2, IFIT2, RASSF2, RPS6KA2, RASSF6, TNFSF10, ARL6IP5, CYP1B1, SOX4, UNC13B, DAPK1, DAPK2, UNC5C, SCRIB, SFRP4, SFRP1, SFRP2, TXNIP, ATF6, TP53, GPLD1, RNF122, PXT1, PRKDC, DCUN1D3, LPAR1, TEX261, OMA1, GRIN2A, HMOX1, ZNF268, ATG7, NTSR1, BARD1, CDK19, JUN, PRPF38B, GADD45A, SIAH1, OSGIN1, GADD45G, NET1, MLLT11, FOSL1, ID3, RNPS1, CALM3, ATM, HRG, TP73, HRK, FANK1, RARG, CSRNP3, FAF1, ADM,…	0.000441625	0.0310038
	GO:0006661~phosphatidylinositol biosynthetic process	CDS1, PI4K2B, MTMR1, VAC14, MTMR2, DGKE, SLC27A1, MTMR3, MTMR14, PTEN, MTMR4, PIK3C2A, FGF2, MTMR6, MTMR7, IMPA1, INPP5E, PLCG2, INPP5J, PIP5K1A, INPP5K, PIP5K1B, PIP5K1C, CDIPT, SACM1L, OCRL, INPP4A, INPP4B, PIKFYVE, PITPNM1, SYNJ1, PITPNM3, PITPNM2, PI4KA, PI4KB, PI4K2A	0.000460875	0.0319482
	GO:0016358~dendrite development	APP, HDAC2, LST1, LAMC2, PRICKLE1, CD3E, NTN1, PPP1R9B, NTN3, CRKL, MECP2, GRIP1, RELN, SYNGAP1, MAP2, FLRT1, PAK3, SCARF1, PRKG1, SLC25A46, BBS1, GPR37, SS18L1, KLHL1, BAIAP2, BMP7, DAB1, GRIN3A, MAP1B, MAP1A, TBC1D24, STRN, GHRL, FAT3, CRK, ZNF212	0.000460875	0.0319482
	GO:0007613~memory	APP, OXTR, FEN1, CRTC1, TREM2, VLDLR, HTR2A, DBH, SLC6A1, SLC6A4, SLC8A2, PPP3CB, NETO1, CIC, SPG11, CHRNB2, KCNK10, ABCC8, ITGA3, SORCS3, SHISA7, KAT2B, CREB1, LMX1A, MAP1A, ITGA8, MAPT, ITGA5, PLCB1, SHANK3, SLC24A2, CX3CR1, CEBPB, CHRNA7, SLC1A1, FOXO6, ITPR3, PTN, PSEN1, BLOC1S6, GRIN2A, PGRMC1, ATXN1, CNR1, NTF3, ATXN1L, EIF4EBP2, PAK6, DRD1, CSMD1, ASIC1, ATAD1, SYT4, YTHDF1, BDNF, PLK2, IN…	0.000469414	0.0323368
	GO:0009791~post-embryonic development	CSRNP1, KDM5B, ATN1, PRDM1, MECP2, NPPC, SERP1, PPP1R13L, SCN9A, SLC18A2, EMX1, SZT2, HEG1, ARID5B, ASH1L, ZFY, ZFX, GABRG2, TGFBR1, ALDH5A1, TAL2, ATF5, KMT2A, IREB2, ITPR1, PSEN1, GATA3, GIGYF2, C12ORF57, SGPL1, CHST11, ABL1, PLAGL2, ALX4, APOB, SMAD2, PLEKHA1, TIPARP, SLC4A10, SOD2, ACVR2B, IGF2R, NR4A2, ETNK2, LHX1, CYP1A2, ERCC2, TBCE, BCL2, ACO1, ATM, FGFR2	0.000525954	0.0360066
	GO:0060261~positive regulation of transcription initiation from RNA polymerase II promoter	GTF2A1, GTF2A2, PAXIP1, SRF, MED19, MED16, MED15, MED18, MED17, MED11, MED14, MED13, DHX36, MED31, NKX2-5, MED1, TBP, TAF13, TAF10, MED8, MED9, HNF1B, HNF1A, MED4, MED27, MED26, MED6, MED29, MED7, MED28, NFKBIA, MED22, MED24, MED21, ERCC1, SUB1, TAF8, TAF4B, TAF6, ERCC6, TAF5, TAF3, TAF2, TAF1	0.000537864	0.0363701
	GO:0048856~anatomical structure development	GCM2, SPARC, HNF4G, NR2E1, NR2C2, C14ORF93, HOXD11, NR2C1, HOXC11, HOXA11, ATXN1, HECTD1, RXRA, FRZB, HNF4A, ATXN1L, RXRG, GPR157, TFAP2A, TFAP2B, EGFL7, EYA1, TFAP2E, EYA2, EYA3, EYA4, PAX4, NR2F1, PAX3, PAX6, VWDE, PAX5, NR2F2, PAX2, HINFP, NR2F6, PAX1, SFRP4, SFRP1, ZEB2, SFRP2, PAX8, PAX7, PAX9	0.000537864	0.0363701
	GO:0007173~epidermal growth factor receptor signaling pathway	GRB7, PIGR, DGKD, SHC3, SHC1, TGFA, PRICKLE1, CBL, PIK3C2A, SLC30A10, EGFR, RPS6KA5, ERBB4, ABL1, REPS2, NCK2, AKT1, PLCE1, SOX9, PLCG1, FAM83B, SOCS5, TGFB1, EGF, PDPK1, GAB1, PTPN11, PTK2, EREG, VIL1, BTC, ADAM17, EPGN, PIK3CA, KIF16B, GRB2, SOS1, BCAR1, HBEGF	0.000546822	0.0367504
	GO:0050919~negative chemotaxis	SEMA5A, SEMA5B, SEMA7A, NRP2, SEMA3D, SEMA3A, LRTM2, ITGB3, SEMA3G, PDGFA, SEMA3E, SEMA3F, EFNA5, DPP4, FLRT2, FLRT3, SLIT1, ITGAV, SLIT3, SLIT2, PLXNA3, SEMA6C, EPHA7, SEMA6A, SEMA4D, SEMA4B, SEMA6D, APOA1, SEMA4F, NRG1, SEMA4G, RHOA	0.000559468	0.0373725
	GO:0051897~positive regulation of protein kinase B signaling	SEMA5A, APP, NCF1, PARK7, FGF2, IGF1R, FAM110C, CPNE1, SOX9, PDGFRB, PDGFRA, IGFBP5, UNC5B, HGF, F2R, BTC, ROR1, ADAM8, ROR2, TSPYL5, CSF1R, MAZ, PDGFB, PDGFA, TGFA, GATA3, RTN4, STK3, MTDH, BAG4, CALCR, PDGFD, PDGFC, OSBPL8, XBP1, TGFB2, TGFB1, INSR, IGF2, IGF1, PTK2, MFHAS1, MC1R, LIN28A, CD28, PLXNB1, HPSE, FERMT2, FGFR1, DDR1, RET, ITGB1, FLT1, HIP1, PIK3CD, PTPRJ, TREM2, PIK3CB, PIK3CG, CX3C…	0.000571367	0.0379374
	GO:0022008~neurogenesis	PCSK1, MESP1, DAGLA, PRDM6, ROGDI, CEP120, SLC1A1, LPAR1, PCSK9, PRDM13, PRDM12, BHLHE22, ASCL1, TRAK1, EGFR, TRAK2, CLN5, NEUROD1, GRIN2A, ERBB3, BTBD1, KAT5, ERBB4, BTBD3, ERBB2, BTBD2, SPOCK1, CHAC1, WNT2, EPHB1, SMARCE1, XRCC5, RYK, XRCC2, LIG4, NAV1, NAV2, LEMD2, ETV6, MARCKS, OMP, NPC1, NAV3, DCHS1, ERCC6, HAP1, DAGLB	0.000581126	0.0383543
	GO:0046326~positive regulation of glucose import	RNASEL, IRS1, SLC1A2, IRS2, CREBL2, PIK3R1, ARPP19, TERT, AKT2, CLTCL1, GPC3, AKT1, APPL1, MEF2A, OSBPL8, PRKCI, OPN3, INSR, ADIPOQ, PTPN11, SORBS1, IGF1, MAPK14, KLF15, POU4F2, OCLN, CAPN10, FGF19, RHOQ, NFE2L2	0.000606185	0.0393661
	GO:0060412~ventricular septum morphogenesis	ROBO2, BMPR2, NOTCH1, CITED2, RBPJ, FGFRL1, ROBO1, WNT11, HEY2, HES1, SLIT3, SLIT2, NKX2-5, SOX4, EGLN1, TGFB2, SMAD4, RBM15, NOG, SOX11, PROX1, TGFBR1, TBX3, TGFBR2, TGFBR3, HEYL, APLNR, ZFPM2, ZFPM1, BMPR1A	0.000606185	0.0393661
	GO:0030168~platelet activation	DGKG, CD40, DGKE, DGKD, DGKB, ITGB3, PIK3CB, C1GALT1C1, FGB, VAV3, ENTPD2, SYK, PRKCE, FGG, F2R, PRKCA, GP1BA, F2, ADRA2B, VAV2, PLSCR1, RAP2B, PIK3CA, LCK, DGKQ, TYRO3, PPIA, DGKI, DGKH, SRF, GNA13, ADAMTS13, PDPN, P2RY1, BLOC1S3, PLCG2, P2RY12, FZD6, GP6, MAPK14, MERTK, COL3A1, CD40LG, AXL, P2RX1, SAA1, HRG, F2RL2, F2RL3, PF4	0.00061228	0.0393661
	GO:0030879~mammary gland development	TGFB3, WNT3A, NOTCH4, CAV1, ITGA2, LEF1, NRG1, IRS2, ARHGAP5, CYP19A1, TBX3, ARHGAP35, GLI2, PYGO2, HOXA9, BCL2L11, HOXB9, FASN, SOX9, HOXD9	0.000614487	0.0393661
	GO:0008285~negative regulation of cell proliferation	APP, TES, RBPJ, FGFRL1, TIAL1, RASSF3, RPS6KA2, RASSF5, FTH1, TRIM24, CYP1B1, SOX7, SOX4, CER1, GML, LDOC1, DLEC1, ATG13, HSPG2, GTPBP4, EREG, SFRP4, AR, AZGP1, SFRP1, SFRP2, ULK1, ATF5, TP53, GPLD1, SKAP2, PTGES, CTBP2, CTBP1, GATA3, CYP27B1, BRIP1, ZNF268, S100A11, ZBTB7C, LYN, JUN, FZD5, BCL11B, EIF2AK1, LIF, EIF2AK2, IFNLR1, NMI, CDC6, ST18, FOSL1, WNK2, CDK10, STRN, HRG, CD200, TP73, ACVRL1,…	0.000617535	0.0393661
	GO:0001755~neural crest cell migration	SEMA5A, RET, LAMA5, SEMA5B, NRP1, SEMA7A, SEMA3D, SEMA3A, SEMA3G, HTR2B, SEMA3E, SEMA3F, HIF1A, CORO1C, EFNB1, SHH, EDNRB, GBX2, ERBB4, ANXA6, ALX1, PHACTR4, SEMA6C, SEMA6A, SEMA4D, EDN3, SEMA4B, SEMA6D, SEMA4F, PAX6, SEMA4G, SOX10, KITLG, SMO, GDNF, FGF19, RADIL	0.000617885	0.0393661
	GO:0045444~fat cell differentiation	STEAP4, TGFB1I1, METRNL, OSBPL11, NIPBL, CCND1, AKT2, SDF4, BBS9, FFAR2, FBXO9, IL11, SREBF1, MED1, MKKS, WNT5B, ARID5B, SENP2, PIAS1, CLIP3, BBS12, ATF5, PLCB1, ZFPM2, JDP2, CEBPA, RNASEL, CEBPD, GATA2, FOXO1, GLIS1, SOCS1, GRK5, FAM120B, LRRC8C, METTL8, ZBTB7A, ALOXE3, TCF7L2, TMEM120B, OSBPL8, BBS1, TFAP2B, EGR2, WNT3A, ERAP1, HMGA2, INHBB, NOC3L, GDF6, KLF4, SMAD6, FOSL2, NR4A2, NR4A3, MAFB, …	0.000645472	0.0404967
	GO:0045773~positive regulation of axon extension	MACF1, CYFIP1, SEMA7A, GDI1, SRF, NTN1, CDH4, GOLGA4, ZFYVE27, DISC1, NDEL1, TRPC5, DBNL, SMURF1, LIMK1, TRPV2, ISLR2, L1CAM, POU4F2, RAB11A, MAP1B, RUFY3, ADNP, MAPT, MAP3K13, DBN1, EIF4G2, PAFAH1B1	0.000646654	0.0404967
	GO:0048705~skeletal system morphogenesis	LAMA5, CSRNP1, SPEF2, WDR48, ANKRD11, HHIP, ZFAND5, COL11A2, FMN1, PSEN1, SGPL1, HOXC8, NKX3-2, PLEKHA1, TCF15, RYK, TIPARP, ARID5B, TBX4, ACVR2B, TGFBR1, NLE1, RAB33B, FGR, P2RX7, FGFR2, HOXD8, FGFR1	0.000646654	0.0404967
	GO:1902287~semaphorin-plexin signaling pathway involved in axon guidance	NRP1, EDN1, PLXND1, SEMA3A, ECE1, SEMA3F, EDNRA, PLXNA2, PLXNB3, PLXNB2, PLXNA1, PLXNB1, PLXNC1, PLXNA4, PLXNA3	0.000654587	0.0407619
	GO:0042593~glucose homeostasis	FOXA1, GPI, CRTC2, IRS1, ACSM2A, PARK7, DBH, SLC2A4, IGF1R, STK11, OBP2A, SESN3, SGCB, HNF4A, PDK4, LEPR, AKT1, FFAR2, FFAR1, SLC37A4, SOX4, APPL2, PDK2, IGFBP5, ADIPOQ, RPS6, PAX6, HNF1A, BHLHA15, SSTR5, PPP1R3G, BACE2, RBP4, VGF, OAS1, MTNR1B, CRY2, SIDT2, FBN2, CEBPA, PRKAA1, PRKAA2, RABGAP1, SUCNR1, PRCP, ADIPOR1, HIF1A, NEUROD1, CYB5R4, CNR1, HECTD4, ALOX5, INPP5K, PCK1, CSMD1, TCF7L2, NGFR,…	0.000664374	0.0411389
	GO:0050808~synapse organization	C1QA, APP, NLGN1, NLGN2, PTPRS, CHRNA7, SLC1A1, LRP4, SEMA3E, PSEN1, SLC6A1, ELFN1, SLC8A2, DRP2, GRM5, LRRTM2, HMCN2, FLNA, SNCG, TNR, APBB2, PAK3, PPFIA4, SNCA, PPFIA2, PRRT1, NLGN4X, PCDHGC5, PCDHGC4, WNT7B, PCDHGC3, RAB39B, TSC1, L1CAM, SYN1, CD2AP, SLC8A3, NFASC, PPFIBP2, LMX1A, PIN1, CHRFAM7A, MAPT, CBLN2, CBLN1	0.000672436	0.0414056
	GO:0051496~positive regulation of stress fiber assembly	NRP1, ROCK2, GPR65, PXN, LPAR1, ARHGEF10L, PPM1E, PPM1F, AMOT, CDC42, PAK1, BAG4, WNT11, ABL1, RAC1, WNT4, ARHGEF10, SMAD3, TGFB3, LIMCH1, LIMK1, APOA1, TSC1, TACR1, RHOC, SORBS3, RHOA, TGFBR1, CCDC88A, SFRP1, SYNPO2L, EVL, ITGB1BP1, CD47, NF2, EPHA1, FERMT2, RAPGEF3, ARHGEF5, PFN2	0.000707163	0.0426698
	GO:0006629~lipid metabolic process	IL1RN, PITPNB, PITPNA, GDE1, COMT, CLU, PLB1, CRKL, LACTB, FADS2, AKR7A2, LIPC, FADS6, LIPH, FNTB, LIPG, CPNE1, ENPP6, ACAD11, ZNF202, FADS1, UGT2B10, ARSA, G6PD, TPRA1, DGAT2, ACOT13, OCRL, ACSL4, HSPG2, PLA2G15, ACLY, ALDH3A1, CLPS, RBP3, FAR2, GCDH, ZNF670, MTMR2, MTMR3, ABCB4, MGST3, MTTP, ALOX15, LPL, ALOX12, OMA1, ABHD5, PLCXD1, FUT1, ACAT2, ALDH3B2, CYP4X1, TTPA, ALDH3B1, RDH16, PLCG2, NPH…	0.00070725	0.0426698
	GO:0000381~regulation of alternative mRNA splicing, via spliceosome	RBM25, RBM47, DDX5, KHDRBS2, RBM8A, CELF1, YTHDC1, FMR1, CELF2, CELF3, CELF5, HNRNPU, CELF6, FXR1, RBM4, RBM15B, FXR2, RAVER1, TRA2B, RAVER2, SAP18, RBM7, HNRNPA1, MBNL3, ZBTB7A, SRSF12, DDX17, ZC3H10, TIA1, SRRM4, MBNL1, RBFOX1, RBM15, MBNL2, RBFOX2, RBFOX3, SMU1, HNRNPL, REST, NOVA1, NOVA2, SRSF2, RBM20, RNPS1, SRSF6, NSRP1, RBM24, RBMX	0.000712324	0.0426698
	GO:0045665~negative regulation of neuron differentiation	ITGB1, APP, NOTCH3, DDX6, FOXG1, DIXDC1, DTX1, NR2E1, FOXO3, ASCL1, DLL1, RAP1GAP, GLI3, SLC6A4, SOX2, SOX3, EIF4ENIF1, HES1, DMD, SHOC2, HMG20A, EIF4E, NKX2-2, SPAG9, MED1, GDF11, ZHX2, JAG1, PAX6, GPR37L1, EIF2AK4, BMP7, RHOA, PBX1, PHOX2B, MIB1, MAG, ISL2, REST, MEIS1, LMX1A, TLX3, CTDSP1, ID4, CNTN2, CNTN4, CALR, TP73	0.000712324	0.0426698
	GO:0002931~response to ischemia	CX3CR1, CSF1R, ROCK2, NPR3, CAMK2A, TREM2, NDNF, FAIM2, PIK3CB, RELA, HK2, CX3CL1, SLC8A2, CASP9, PANX1, NPPC, PANX2, GPR151, EEF2K, MYB, BVES, MAP2K6, EGR1, CASR, MEF2C, CAV3, KCNJ11, RNLS, CAV1, ARID1B, PER2, P2RX7, RCAN1, GJB2, REST, PINK1, BCL2, PPIF, HYOU1, STUB1, CPEB3, SOS1, CPEB2, SQSTM1, TP53, BCL2L2, NFE2L2, CPEB4	0.000712324	0.0426698
	GO:0035725~sodium ion transmembrane transport	SLC6A1, SLC4A4, SLC6A3, SLC8A1, SLC4A5, SLC6A4, SLC8A2, SCN9A, CHP1, SCN5A, SCN1A, SLC13A1, SLC34A2, SLC6A19, SLC6A17, SLC6A16, OSR1, SLC6A14, SHROOM2, SLC6A12, SLC6A11, ANO6, ATP1B1, SLC9B2, SLC9A8, SCN8A, SCNN1B, SCNN1A, SCN4B, HCN4, SLC24A2, SLC24A1, SLC24A4, SLC24A3, SLC20A2, STK39, WNK4, SLC41A1, ATP1A2, SLC5A10, SLC6A20, SLC17A6, SLC17A7, SLC17A8, ASIC2, SLC17A1, SLC13A5, SCN3B, SLC17A2, SC…	0.000734004	0.0436993
	GO:0000045~autophagosome assembly	UBXN2B, TMEM41B, UBXN2A, ATP2A2, TCIRG1, WDR45, RAB43, MAP1LC3B, MAP1LC3C, RB1CC1, CTSD, EPM2A, GABARAPL3, ATG3, ATG9A, ATG10, WIPI2, ATG14, ATG13, ATG12, RAB33B, PACS2, RUFY4, TRAF6, ULK3, ULK2, ATG4A, PIK3C3, ULK1, RAB7A, RAB1A, BECN1, STX12, SYNPO2, RAB1B, PSEN1, AMBRA1, GABARAP, RAB23, TP53INP2, TP53INP1, UBQLN1, ATG7, ATG5, UBQLN2, VMP1, NSFL1C, ATG16L1, ATG2A, RAB19, ATG2B	0.000738573	0.0436993
	GO:0006816~calcium ion transport	RYR1, RYR2, PKD1, RYR3, SLC8A2, PANX1, PPP3CA, CYSLTR1, ANXA6, DNM1L, CCR5, EPM2A, CHRNB2, TRPC5, TRPC3, TRPC4, PRKCB, CACNA2D1, TRPC1, CACNA2D4, CACNB3, STIM1, STIM2, SLC24A1, CALCRL, CHRNA4, CHRNA7, CAMK2A, CACNA1B, PSEN2, ITPR1, CACNA1A, CACNA1D, CACNA1C, PSEN1, SRI, ATP2C1, CACNA1E, CACNG7, CYP27B1, CACNG8, CCL8, TRPM7, FYN, KCNN4, CACNG3, CACNG5, CCR1, CAV3, VDR, CAV1, ATP2B2, SLC8B1, BSPRY,…	0.000741406	0.0436993
	GO:0030177~positive regulation of Wnt signaling pathway	MACF1, KANK1, PCDH11Y, LEF1, DIXDC1, TNFAIP3, PBXIP1, CDC73, SHH, HHEX, SALL1, TERT, RSPO2, SPIN1, RSPO3, RSPO1, DISC1, RSPO4, WNT3, DACT1, ATP6V1C2, WLS, CSNK2A1, CRBN, FZD4, MBD2, ATP6AP2, TMEM132A, SULF2, SKI, BMP2, SFRP1, FGFR2	0.00077539	0.0452727
	GO:0018108~peptidyl-tyrosine phosphorylation	CSF1R, FLT1, FLT4, PDGFB, TTBK1, EGFR, RELN, ERBB4, ERBB2, ABL1, ABL2, FYN, JAK2, JAK3, IL12RB2, LYN, PDGFRB, PDGFRA, EPHA4, SYK, EGF, INSR, DYRK1A, CLK4, PTK2, CLK2, FGR, CLK1, ZAP70, FER, TEC, ABI2, LCK, ABI1, BTK, PTPN4, EPHA1, FGFR3, FGFR2, EPHA3, FGFR1, DDR2	0.000776984	0.0452727
	GO:0070588~calcium ion transmembrane transport	ATP2A2, PKD2L2, PKD1, SLC8A1, RYR3, SLC8A2, PANX1, SEC61A1, EDNRA, EDNRB, NCS1, ANXA6, ITGAV, TRPC5, EDN1, TRPC6, TRPC3, TRPC4, TRPC1, CACNA2D2, ANO6, CACNA2D4, TRPC4AP, TMC2, CACNB2, TMEM37, CACNB4, ASPH, STIM2, ORAI3, ORAI2, SLC24A2, GPM6A, SLC24A1, SLC24A4, CATSPER2, SLC24A3, CUL5, CHRNA7, CACNA1A, PKD1L1, CACNA1D, PKD1L2, CACNA1C, PSEN1, ATP2C1, CACNA1G, CACNG7, CACNG8, CALHM1, CHRNA10, TRPM7…	0.000780423	0.0452727
	GO:0071456~cellular response to hypoxia	SUV39H2, CDKN1B, ACAA2, SUV39H1, HP1BP3, MPL, PTEN, TREM2, RORA, SLC2A4, ADO, PHB2, AQP3, SLC8A1, AQP1, RPTOR, GNGT1, NPEPPS, FAM162A, MYC, ATP7A, NKX3-1, CASR, EDN1, PTGIS, KCND2, PRKCE, DNMT3A, FOS, SDHD, SIRT1, SFRP1, ADAM8, SLC29A1, TP53, DDR2, PPARD, PRKAA1, NOTCH1, EPAS1, GATA6, STC1, NDNF, AK4, MIEF1, FOXO3, HIF1A, RTN4, SLC9A1, ZFP36L1, BRIP1, IRAK1, TERT, CBS, STC2, KCNMB1, LMNA, UBQLN1,…	0.000849371	0.0490145
	GO:0010634~positive regulation of epithelial cell migration	DOCK5, BMPR2, IRS2, ARHGAP5, HIF1A, PPM1F, RTN4, EPB41L5, RAB25, GLIPR2, HYAL1, CAPN7, PLCG2, ENPP2, SOX9, PLCG1, RREB1, CLASP1, CLASP2, TGFB2, JUN, ITGA3, PRKCE, ITGA2, TACR1, PTK2, RAB11A, TGFBR2, VIL1, PFN1, FGF10	0.000858589	0.0492884
Cellular Components	GO:0005654~nucleoplasm	ATF1, ATF2, SCOC, POP7, SLC4A1AP, PWWP2B, POP4, SLA2, PTPDC1, ALKBH8, ZC3H12D, ALKBH5, TBK1, SCP2, AKT2, PRKACG, AKT1, BBX, PRKACA, PRKACB, GTSE1, PKNOX2, FNBP4, PRKAB2, CXADR, LDOC1, ZNF12, EWSR1, ZC3H11A, MPPE1, ATF5, CLOCK, ATF6, SKAP1, SKAP2, SF1, URI1, SHMT1, GATA6, GATA5, CDCA8, GATA4, GATA3, GATA2, ZNF24, DEDD2, EPB41L5, RNF216, EPB41L2, PIP5K1A, PIP5K1C, HEXIM1, TOE1, CREBBP, JUN, PRPF38A…	5.44029e-79	8.31276e-76
	GO:0005829~cytosol	SCOC, ITSN1, SLA2, ALKBH8, FAM110A, ALKBH5, CAPNS1, DPYSL4, SCP2, DPYSL5, DPYSL2, PRKACG, FAM110B, DPYSL3, GPBP1, ANKFY1, BBX, PRKACA, PRKACB, GSTK1, PRKAB2, FNBP1, BCR, MTHFD1, DDIT3, TXNIP, CLOCK, UNC119B, URI1, SAR1B, SHMT1, ZC3HAV1, LARP1, HLCS, SFN, GSTM4, CREBBP, PRPF38B, JUP, EIF2AK3, EIF2AK2, LNPEP, EIF2AK4, ZNF34, LARP4, DHFR, MOV10, PPFIBP2, AGO3, C8ORF44-SGK3, AGO4, AGO1, NMT1, NMT2, S…	4.36247e-68	3.33292e-65
	GO:0005634~nucleus	TFRC, PWWP2B, ALKBH8, FAM110A, ZC3H12D, ZC3H12C, ALKBH5, FAM110C, ZC3H12B, PRKACG, GPBP1, BBX, PRKACA, PRKACB, ZNF17, PRKAB2, ZNF10, BHLHA15, ZNF12, EWSR1, DDIT3, TXNIP, TCEANC2, CLOCK, SF1, URI1, SHMT1, MEPCE, ZNF20, ZNF23, ZC3HAV1, ZNF24, ZNF25, SFN, HEXIM1, CREBBP, JUN, PRPF38B, PRPF38A, JUP, BTBD18, EIF2AK1, NCAPH2, EIF2AK3, PBX3, TEX35, PBX2, EIF2AK2, EIF2AK4, ZNF34, ZNF35, PBX1, FAM111B, MO…	1.14818e-52	5.84804e-50
	GO:0005737~cytoplasm	ITSN1, SLA2, HTR4, PTPDC1, ALKBH8, FAM110A, ZC3H12D, CAPNS1, DPYSL4, SCP2, DPYSL5, DPYSL2, DPYSL3, PRKACA, PRKACB, PRKAB2, CXADR, FNBP1, EWSR1, DDIT3, TXNIP, CLOCK, URI1, SHMT1, TEX26, ZC3HAV1, LYPD6, PRPSAP1, LARP1, HLCS, RDH10, SFN, HEXIM1, GSTM4, TOE1, CREBBP, JUP, NEBL, EIF2AK1, EIF2AK3, EIF2AK2, LNPEP, EIF2AK4, BTBD10, PBX1, FAM111A, AGO3, AGO4, AGO1, PKIA, NMT1, NMT2, DZIP1, DZIP3, PRKAG1, …	8.06218e-46	3.07975e-43
	GO:0016020~membrane	TFRC, HTR4, NDST2, COMTD1, CAPNS1, SCP2, DPYSL2, AKT3, AKT1, ANKFY1, PRKACA, PRKACB, GTSE1, VSTM5, GSTK1, FRS2, BCR, ACE2, MTHFD1, ORAI3, ORAI2, ATF6, PDGFB, PDGFA, TEX29, RNF213, RHOT1, LARP1, RDH10, NPBWR1, RNF217, PDGFC, SYNDIG1, C19ORF38, ATG5, SDR42E1, JAG1, NCAPH2, EIF2AK3, EIF2AK2, LNPEP, LARP4, RNF223, RNF222, AGO3, LAS1L, AGO4, FASN, HYOU1, STRN, FXYD5, HLA-DRB1, ACHE, KCNC2, PRKAG1, SNX…	3.02105e-39	9.23234e-37
	GO:0000785~chromatin	ATF1, RB1, ATF2, EHF, MYT1L, RAX, EHMT1, RBPJ, SMC3, BACH1, ELK1, BACH2, SMC2, ELK3, SPIB, ELK4, SPIC, HOXA9, PPP4R2, SOX17, CREB3L4, MYC, CREB3L2, HOXA3, BBX, HOXA1, HOXA7, PKNOX1, HOXA4, MEF2A, TSPYL2, HES7, HES6, MED1, MEF2C, TSPYL1, MEF2B, DDX11, CSNK2A2, SOX13, RFX2, SOX14, ZNF705A, RFX3, SOX11, SOX12, BHLHA15, SOX10, AR, ISL2, HOXB9, RFX7, WDR82, DDIT3, RFX4, RFX5, HOXB4, HOXB3, HOXB2, HOXB…	5.05295e-31	1.28682e-28
	GO:0098978~glutamatergic synapse	TRIO, FRMPD4, EIF4A3, ZDHHC5, PPP2R2A, PHB2, EPS8, SYNGAP1, PPP2R1A, DAG1, AKT1, VPS35, BSN, PRKACA, EPHB1, VPS18, EPHA4, PRKCI, EPHA7, SLC6A17, DAPK1, ACTN2, ACTN1, NGDN, SCRIB, GABRG2, BCR, TIAM1, ARC, PRKAR1B, PRKAR1A, AKAP9, PFN1, STX1A, PFN2, GPM6A, CTBP2, CTBP1, STXBP1, LPAR1, LPAR2, PCDH17, FXR1, ABR, GRIN2A, PPP3R1, FLRT3, PRKAR2B, GSG1L, STK38L, PLCG1, SPTBN1, SPTBN2, SNX6, NTNG1, LYN, N…	1.97196e-29	4.05336e-27
	GO:0005794~Golgi apparatus	SCOC, EHF, CHIC2, XYLT2, STMN2, SLA2, ZFYVE1, FGFRL1, NDST2, NDST1, ALKBH5, CREB3L4, NDST4, NDST3, LIPG, AP1S2, AP1S1, WLS, UNC13B, DAPK2, GLCE, PRKCE, FNDC3A, WDR77, SCAMP2, RNF128, PRKD1, MPPE1, ATF6, RNF122, LRPAP1, HS3ST3A1, PDXDC1, SRCAP, SAR1B, MAPKAP1, NEDD4L, PLA2G5, SLC30A10, GABARAP, GIGYF2, GLG1, NCSTN, CHST10, MYO6, ST3GAL4, VTI1A, ST3GAL5, ST3GAL6, ALX1, ZNF148, ST3GAL1, ST3GAL2, VTI…	2.12218e-29	4.05336e-27
	GO:0043025~neuronal cell body	CYFIP1, EIF4A3, STMN2, DIXDC1, PHAX, ELK1, ALCAM, DPYSL5, PPP2R1A, DPYSL2, HMCN2, VPS35, GNAT1, SCN1A, EPHA5, EPHA7, UNC5C, CSNK1E, PDYN, MAPK8IP2, MAPK8IP1, HCFC1, TIAM1, ARC, OMP, XRN1, MAP1B, KCNQ1, RUFY3, MAP1A, AKAP9, RIN3, PI4K2A, GPM6A, SLC22A3, PDE1B, HPN, LPAR1, TTBK1, FXR1, FXR2, MAP2, PRKAR2B, VTI1A, KCNN1, KCNN3, KCNN4, APOB, SPTBN2, VTI1B, FZD3, HOMER1, PMM1, TMEM50A, SIAH2, PMM2, L1…	3.28742e-22	5.5813e-20
	GO:0000139~Golgi membrane	PI4K2B, SCOC, PGAP2, PGAP3, XYLT2, XYLT1, NDST2, NDST1, CREB3L4, NDST4, NDST3, AP1S2, AP1S1, PLCE1, AP1S3, WLS, PRKCI, GLCE, FNDC3A, RNF125, ATF6, PI4K2A, RNF121, NAA60, HS3ST3A1, DHH, PDGFB, PDGFA, SLC30A10, GABARAP, GLG1, NCSTN, CHST11, PDGFD, CHST10, PDGFC, CHST15, ST3GAL4, VTI1A, ST3GAL5, ST3GAL6, CHST14, ST3GAL1, HLA-DQA1, ST3GAL2, B3GALNT2, HLA-DRB5, NDFIP2, SNAPIN, HACE1, NDFIP1, FZD5, ABC…	6.66299e-22	1.0181e-19
	GO:0005887~integral component of plasma membrane	TFRC, FZD10, HTR4, CLDN1, HTR7, CXADR, FRS2, CLDN4, ABCB4, ABCB5, HPN, CLCNKB, CLCNKA, SLCO5A1, SLC5A1, THY1, SLC5A3, GRIN2A, KLRK1, NPBWR1, KCNMB2, SYNDIG1, KCNMB3, KCNMB4, RHBDL1, ABCA1, JAG2, NGFR, GPR17, JAG1, GPR15, GPR12, ABCA4, LNPEP, GRIN2B, GRIN2D, PCDHGA10, IL22RA1, PCDHGA11, PCDHGA12, HLA-DRB1, PIGR, GPR25, KCNC2, GPR20, PTH1R, LRRC32, LMBR1, MMP24, OLR1, SLC18A2, HLA-DPA1, GPR39, GPR3…	7.83371e-19	1.08817e-16
	GO:0043231~intracellular membrane-bounded organelle	VPS29, CHIC2, POP7, SLC4A1AP, TFRC, ZFYVE9, MAML1, SLA2, ABCA13, TMEM91, LIPF, GPR174, ZFYVE27, CNST, TBK1, TFG, SCP2, AKT2, LIPG, GPBP1, LIPN, AP1S2, AP1S1, ANKFY1, CYP1B1, AP1S3, CDK5RAP3, ANKS1B, MEF2C, FNBP1, DAPK2, PRKCE, ARMC8, FNDC3A, ATG12, SCAMP2, NISCH, ABCA10, ZFYVE16, RNF125, CLDN9, RFX5, FAR2, CLOCK, GPLD1, MTMR2, PDXDC1, XPC, SLCO5A1, ABCB9, C9ORF72, HSD11B1, UGT8, HSD11B2, PRDX5, C…	1.17608e-17	1.49754e-15
	GO:0005925~focal adhesion	NCKAP1, CYFIP1, RPL5, TES, RPL31, DIXDC1, RPL8, RPL9, ICAM1, RPL7, RPS15, RPS14, RPS16, ALCAM, RPS19, MPRIP, BSG, CHORDC1, DAG1, CPNE3, TNS4, TNS3, TNS1, ACTN2, STARD8, ACTN1, RPL23, ZFYVE21, AFAP1, ACTN4, HSPG2, ARMC5, TLN2, PFN1, TLN1, EPHA2, GRB7, ABCB4, TWF1, CD99L2, THY1, EPB41L5, NCSTN, FLRT2, TSPAN9, FLRT3, PRKAR2A, EPB41L2, FLRT1, INPP5E, PCBP2, ATP6V0A2, PIP5K1A, RSU1, PIP5K1C, FZD1, VAS…	1.97225e-16	2.31815e-14
	GO:0030425~dendrite	EIF4A3, ZDHHC5, HNRNPR, HTR4, TPGS1, ELK1, RABGEF1, ZFYVE27, ALCAM, HTR7, DPYSL5, PPP2R1A, DPYSL2, KIF21A, KIF21B, DIP2B, BSN, VSTM5, EPHB1, TP63, GPR179, EPHA5, EPHA4, EPHA7, EPHA8, NGDN, UNC5C, ANK3, PDYN, MAPK8IP3, CD2AP, MAPK8IP1, SLC5A7, ADCY9, XRN1, MAP1B, RUFY3, MAP1A, RIN3, NSMF, RPL28, PI4K2A, EPHA3, TMEM185A, URI1, MTMR2, EPHA10, THY1, LYPD6, C9ORF72, CRHR2, MAP2, DHX36, N4BP3, FZD3, ND…	5.26974e-16	5.75154e-14
	GO:0005783~endoplasmic reticulum	RPL5, ANKLE2, PGAP1, RPL34, EMC10, HNRNPR, TMEM97, ZFYVE1, NSDHL, ZFYVE27, SCP2, CREB3L4, CREB3L2, PIP4K2C, WLS, TMEM8B, STARD4, PRKCE, PRKCD, PRKCA, CPED1, RNF128, CLDN8, RPL24, NHLRC1, ATF6, ALG10B, RNF122, LRPAP1, RPN2, SAR1B, MTMR9, THY1, GIGYF2, MTMR6, MTDH, GJC1, UGT8, GRIN2A, NCSTN, CYB5R4, CYB5R3, PCDHA1, AGMO, RRS1, SERPINH1, HMOX1, SSR1, PSMF1, PCDHA2, FDFT1, B3GALNT2, EDEM3, NDFIP2, HA…	1.08372e-15	1.10395e-13
	GO:0048471~perinuclear region of cytoplasm	CYFIP2, CYFIP1, TFRC, STMN2, ZFYVE1, PREX1, VPS35, PRKACA, PRKACB, PRKCE, PRKCD, PRKCA, DICER1, GTPBP4, CD2AP, RNF128, MAP1B, NHLRC1, SRFBP1, PRKD1, RD3, MTMR2, SRCAP, MTMR9, SLC5A1, SLC5A3, MTMR6, MTDH, PRDX5, CYB5R4, S100A16, PRKAR2B, FIGNL1, FLRT1, MYO6, PLCG2, VTI1A, HMOX1, PSMF1, HCRT, VTI1B, ABCA1, LYN, NDFIP2, CDK19, SNAPIN, NDFIP1, FZD5, RAB3IP, EIF2AK3, TMEM192, EIF2AK2, LNPEP, SNF8, MEX…	1.81369e-15	1.73207e-13
	GO:0009986~cell surface	TFRC, HNRNPU, FZD10, PHB2, SLC4A4, LIPG, DIP2A, TMEM8B, COL23A1, UNC5C, UNC5D, ACE2, TYRO3, LRPAP1, ABCB1, HPN, PDGFB, PDGFA, THY1, IQGAP2, C3, ADAMTS15, GRIN2A, KLRK1, ADAMTS13, PDGFC, PROM2, FZD1, LYN, NGFR, FZD3, FZD5, FZD4, FZD6, GP2, GP6, L1CAM, GRIN2B, TREML4, STRC, TNFSF4, TREML2, HRG, PAM, HLA-DRB1, FERMT2, ACHE, KCNC1, SLC6A1, LRRC32, SLC6A3, SHH, MRC1, RSPO2, HAVCR1, HLA-DPA1, FCRL1, FC…	1.23281e-12	1.10808e-10
	GO:0030424~axon	APP, CNTF, TPGS1, PHB2, AQP1, ZFYVE27, ALCAM, DPYSL2, BSG, HMCN2, KIF21A, KIF21B, DIP2B, BSN, SLC12A6, VSTM5, EPHB1, SCN1A, EPHA5, EPHA4, NGDN, MAPK8IP3, GABRG2, CD2AP, UHMK1, BCR, SLC5A7, STX1B, ADCY9, OMP, MAP1B, RUFY3, MAP1A, RIN3, ULK1, STX1A, LLGL1, MTMR2, HEPACAM, STXBP1, MYCBP2, LPAR3, FXR1, ABR, SPAST, FXR2, DHX36, MAP7, MAP4, N4BP3, SCN3A, MAP9, ATG5, NTNG2, FZD3, DTNA, FZD5, HOMER1, CAD…	2.17179e-12	1.84361e-10
	GO:0014069~postsynaptic density	FRMPD4, RPL8, ZDHHC2, PHB2, RPL7, EPS8, RNF112, RPS14, SYNGAP1, RPS19, VPS35, BSN, ANKS1B, EPHA4, DAPK1, SCRIB, MAPK8IP2, INPP4A, BCR, MAP1B, NSMF, PRR12, STX1A, MTMR2, FXR1, GRIN2A, FXR2, FLRT3, PCBP2, SYNDIG1, SPTBN1, LYN, NGFR, CADM1, HOMER1, DTNB, BCL11A, IQSEC1, IQSEC3, NETO2, GRIN2B, DCLK1, CPEB1, SLC6A9, HNRNPD, STRN, IGSF9B, CPEB3, CPEB2, CPEB4, ARF3, PCLO, SIPA1L1, NCS1, DLGAP1, DLGAP3, …	3.85707e-12	2.8627e-10
	GO:0043005~neuron projection	CYFIP2, CYFIP1, AHCYL2, CPNE5, ITSN1, STMN2, ABAT, RNF112, SYNPR, PPP2R1A, STMN1, VPS35, SPA17, ANKS1A, EPHB1, EPHB4, EPHA5, EPHA4, EPHA7, UNC13A, CXADR, EPHA8, SLC6A12, ANK2, SLC6A11, ACTN4, ANK3, ANK1, GABRG2, GABRG1, KCNQ1, GPR161, MAP1A, NSMF, PRR12, EPHA1, PI4K2A, STX1A, EPHA3, EPHA2, GPM6A, ADCYAP1R1, TPH1, EPHA10, LYPD6, GRIN2A, FLRT2, MAP2, NPBWR1, INPP5K, KCNN1, MAP4, KCNN3, KCNN4, NMB, …	3.92554e-12	2.8627e-10
	GO:0005769~early endosome	APP, VPS29, TFRC, ZFYVE9, WIPF3, MLC1, RABGEF1, ZFYVE26, AKT2, LIPG, AP1S2, AP1S1, ANKFY1, VPS35, AP1S3, TRIM27, CCDC93, WLS, ARRDC4, VPS18, ARRDC3, SLC11A2, AP1B1, AP1AR, ANK2, NISCH, ZFYVE16, KCNQ1, RIN3, ASTN2, ATP6V0D1, ATP6V0D2, EPHA3, VPS26A, VPS26B, SLC5A1, SLC30A10, SNX3, APH1A, SNX4, NCSTN, VPS8, APOB, RAB11FIP5, RABGAP1L, F8A2, F8A3, SIAH2, ST8SIA2, MYO5A, EHD1, EHD2, EHD3, EHD4, C8ORF4…	3.93434e-12	2.8627e-10
	GO:0045202~synapse	CYFIP2, CYFIP1, APP, RPL32, RPL34, ITSN1, HTR4, TPGS1, GLS, RPS15, RPS6KA4, RPS6KA3, GPR176, RPS16, HTR7, RPS6KA2, RPS6KA1, DPYSL3, RPL37, SLC12A6, SLC12A7, PRIMA1, UNC13B, RPL23, PRKCE, UNC5C, MYO7A, PDYN, GABRG2, GABRG1, MAPK8IP1, TIAM2, SLC5A7, TIAM1, OMP, XRN1, PPA2, MAP1B, MAP1A, KCNQ3, RPL24, VDAC1, NSMF, TLN2, RPL28, NRN1, TTYH1, LPAR3, HNRNPLL, LYPD6, GABARAP, GJC1, FLRT2, KCNMB1, NPBWR1,…	4.55285e-12	3.11242e-10
	GO:0005886~plasma membrane	SLC4A1AP, TFRC, ITSN1, F11R, SLA2, HTR4, SYNGAP1, HTR7, CAPNS1, AKT2, DPYSL2, GPBP1, AKT1, VSTM1, VSTM4, PRKACA, PRKACB, VSTM5, WLS, CXADR, UNC5A, FNBP1, UNC5B, CACNA2D1, CACNA2D2, UNC5C, PHKA1, FRS2, UNC5D, PHKA2, CD2AP, BCR, ACE2, EWSR1, ORAI3, SKAP1, SKAP2, PLA2G5, LYPD6, EPB41L5, EPB41L1, EPB41L2, NPBWR1, PDGFC, SYNDIG1, PIP5K1A, PIP5K1B, PIP5K1C, JAG2, HLA-DRB5, JUN, JAG1, JUP, LNPEP, L1CAM,…	4.68492e-12	3.11242e-10
	GO:0042734~presynaptic membrane	CHRM2, CHRM1, FMR1, ITSN1, SYAP1, CDH9, RIMS2, RIMS1, RIMS4, RIMS3, ADORA3, ADORA1, PPFIA2, KCNH1, UNC13B, CHRNB2, EPHA4, UNC13A, ADAM11, CASK, SLC6A11, SCRIB, KCTD8, SLC5A7, KCNQ5, KCTD12, PI4K2A, KCTD16, CHRNA7, CHRNA6, PSEN2, SLC1A2, LPAR1, FBXO45, PSEN1, PCDH17, APH1A, GRIN2A, NCSTN, EFNB3, DRD1, LRRC4B, PRRT2, CNTN5, SYT1, CNTN6, PDE2A, SYT7, FOSL1, PTPRD, SLC6A5, SLC6A9, CNTN1, FXYD6, SCN2A…	7.67733e-12	4.8879e-10
	GO:0000151~ubiquitin ligase complex	RNF11, DYRK2, UBE2D4, RNF14, UBE3D, UBE2D2, UBE2D3, FBXO25, UBE2D1, RNF19B, UBE2L6, BRCA1, BMI1, FBXO21, MED18, UBE2L3, MED17, MED11, MAEA, RNF19A, FBXO4, ARIH2, IKBKG, ARIH1, FBXO8, FBXO9, MED1, GPR37, UBE2E1, MED8, UBE4A, UBE4B, LMO7, ARMC8, FBXO10, MED27, FBXO11, MED6, RNF40, TOPORS, MED7, RNF168, RNF144A, RNF144B, TRAF7, MED24, TRAF3, MED21, UBE2V1, RBCK1, CBLL1, WDR26, DCUN1D5, DCUN1D3, DCUN…	8.63393e-11	5.27706e-09
	GO:0005789~endoplasmic reticulum membrane	ZNF177, PI4K2B, ANKLE2, PGAP1, PGAP2, PGAP3, EMC10, ZFYVE1, NSDHL, ZFYVE27, CREB3L4, CREB3L2, CYP1B1, PIP4K2B, WLS, NUP210, ATG14, ATG13, TYRO3, CTAGE9, CTAGE8, ATF6, ALG10B, RNF121, POM121, RPN2, RETSAT, FICD, DHH, SAR1B, HPN, ABCB9, MTDH, HSD11B1, GJC1, HSD11B2, CYB5R1, GRIN2A, NCSTN, CYB5R4, CYP2B6, CYB5R3, FLRT2, FLRT3, AGMO, RDH10, FLRT1, RDH16, VTI1A, HMOX1, SSR1, FDFT1, VTI1B, ABCA1, B3GAL…	1.11256e-10	6.53842e-09
	GO:0031410~cytoplasmic vesicle	USP6NL, CHIC1, TFRC, WIPF1, MLC1, FNBP1L, HERC3, RUSC2, KIF21B, LGALS8, WLS, AGFG1, GBP6, GABARAPL3, STARD4, ARL14, FNBP1, ENTPD4, DAPK2, ARRDC2, SLC11A2, MAPK8IP3, RUFY4, BTK, RIN3, PI4K2A, ENPEP, STXBP4, MAPKAP1, TGFA, MEFV, GABARAP, PRDX5, SNX1, SPAST, MYO6, FLRT1, SNX9, NRBF2, N4BP3, SNX8, ATP6V1C1, SNX6, PROM2, ABCA2, ABCA4, OCEL1, TMEM198, CCDC88A, OCLN, ANP32E, ATM, CORO7, RGL4, TECPR1, NR…	1.21071e-10	6.8517e-09
	GO:0005768~endosome	PI4K2B, APP, VPS29, SLC46A1, SCOC, TFRC, STMN2, MLC1, HTR4, RNF112, STS, BSG, ANKFY1, VPS35, TRIM27, ATP6V1E1, VPS36, ARRDC4, VPS18, ARRDC5, ARSA, PRKCI, SLC11A1, ARRDC3, SLC11A2, ZFYVE21, AP1AR, WDR72, GAPVD1, SYTL4, RUFY2, VOPP1, ASTN2, ATP6V0D1, PI4K2A, ASTN1, RD3, LRPAP1, ADCYAP1R1, AGAP2, LPAR1, VPS26A, VPS26B, MTMR4, C9ORF72, GIGYF2, TGOLN2, BLOC1S6, SNX1, SPAST, SNX2, MYO6, VTI1A, RAB11FIP…	1.43126e-10	7.81062e-09
	GO:0016324~apical plasma membrane	SLC23A2, CNTFR, SLC46A1, OXTR, AHCYL1, AQP6, AQP2, CLDN1, SLC4A5, AQP1, GNAT1, ATP6V1E1, SLC34A2, SLC6A19, ATP6V1G1, PRKCI, SLC11A2, SLC6A14, ANK2, MYO7A, ACE2, CLDN4, SLC5A8, MIP, KCNQ1, WDPCP, ATP6V0D1, ATP6V0D2, SLC22A4, SLC22A3, ENPEP, ABCB1, SLC22A5, ABCB4, SLC22A2, HPN, STC1, SLC5A1, THY1, SLC6A20, SLC5A3, MTDH, PKHD1, OTOG, SLC19A1, SPTBN2, PROM2, FZD3, JAG1, SLC10A2, FZD6, RDX, CYP4F3, GP…	1.19354e-09	6.28873e-08
	GO:0030027~lamellipodium	NCKAP1, CYFIP1, RNH1, FAM89B, PLXND1, ITSN1, CTNND1, RAPH1, STMN2, ACTG2, MYLK, AMOT, CDH2, CDH1, DPYSL3, DAG1, AKT1, PLCE1, CD177, SWAP70, TSC1, UNC5C, SCRIB, SRCIN1, TIAM2, RUFY3, SPATA13, AJUBA, EPHA2, PXN, IQGAP2, MEFV, CORO1C, SLC9A1, DPP4, SNX1, SNX2, PODXL, PIP5K1A, PLCG1, SRGAP2, MYH10, VASP, RDX, RAB3IP, PARVA, PARVB, ARPC5, MCC, SSH1, VIL1, CCDC88A, ARHGAP31, FER, ARPC2, CDK5, TRPV4, CA…	1.54428e-09	7.86551e-08
	GO:0016323~basolateral plasma membrane	CHRM3, SLC23A2, SLC46A1, TFRC, CD81, FRMPD2, AQP9, AQP7, MLC1, AQP4, SLC4A1, AQP2, ATP12A, AQP3, CLDN1, SLC4A4, SLC4A5, BEST1, AQP1, SLC8A2, CDH2, SLCO2B1, BSG, PALM, DAG1, LEPR, ADORA1, SLC16A6, ENPP1, SLC16A7, SLC39A8, SLC26A11, SLC12A6, SLC16A3, CA14, CASR, SLC38A1, CXADR, CASK, SLC6A12, ANK2, SLC30A1, SCRIB, ANK3, ATP1B1, ANK1, SLC9B2, CLDN8, KCNQ1, RHCG, NAIP, SLC22A3, SLC22A6, NDRG4, SLC26A…	2.20966e-09	1.08915e-07
	GO:0005912~adherens junction	VEZT, OXTR, CTNND1, PARK7, PVR, CDH9, CDH8, CDH7, CDH6, CDH5, CDH4, BAIAP2L1, CDH2, TRIM29, CDH1, DAG1, HMCN1, MAGI1, EPHA4, CXADR, TMOD3, ADAM10, FRS2, FRMD4A, LMO7, SCRIB, FRMD4B, FRMD5, PKP2, PKP1, PKP4, TLN1, AJUBA, LLGL1, VCL, NOTCH1, CD99L2, EFNA5, EFNB2, EPB41L5, CDH20, NPHP1, CDH22, CDH24, PIP5K1C, STXBP6, S100A11, LYN, JAG1, JUP, TNK2, RDX, TBCD, MSN, KLHL24, ARHGAP24, AHI1, FER, DLG1, D…	2.42227e-09	1.15664e-07
	GO:0043197~dendritic spine	APP, CYFIP1, FRMPD4, FMR1, ZMYND8, CTNND1, SLA, SLC8A1, SLC8A2, RPH3A, ARHGAP44, PPP1CC, PALM, ADORA1, DIP2A, PRKACA, LZTS1, PRKACB, PPFIA2, ANKS1B, USP8, EPHA4, ACTN2, ACTN1, TANC2, BCR, TIAM1, ARC, MAP1B, DGKI, GRIA1, GPM6A, GRIA2, MTMR2, CTTNBP2, SLC1A1, LPAR1, FXR1, ABR, GRIN2A, FXR2, KIF3B, PRKAR2B, SYNDIG1, DRD1, ASIC2, NTSR1, GRIA4, NGFR, PRRT2, HOMER1, PTK2, MOB4, ARHGAP32, DLG4, STRN, CN…	4.66492e-09	2.16e-07
	GO:0015629~actin cytoskeleton	WIPF1, IPP, IFIT5, FAM107A, ATP12A, ARHGAP35, MYLK3, MYLK, BAIAP2L1, MPRIP, CDH1, CFL2, MYOZ3, MYOZ2, PKNOX2, GAS2L3, TPM3, DAPK1, SWAP70, CASK, AFAP1, MYO7A, ACTN4, SRCIN1, CD2AP, ARC, ADAM17, BIN3, MYL2, SPECC1L, AMPH, TAGLN2, TLN2, VCL, EPHA3, DGKH, CD274, MACF1, NOTCH3, TMEM63B, KLHL14, ABCB4, KLHL17, TWF1, IQGAP2, ACACA, GABARAP, CORO1C, CNN2, SCIN, CALD1, MICAL1, ARSJ, MYO6, ABL1, ABL2, STK…	5.34701e-09	2.40043e-07
	GO:0031965~nuclear membrane	RIF1, CCNI, MPL, NRM, MRGPRF, NUDT1, CASC3, TMEM97, APEH, IPO5, AQP1, CEP128, GLE1, CDH5, EDNRB, CCND2, CCND1, CREB3L4, RBMX2, HABP4, CPNE1, EPC1, KPNA4, TRIM27, CLCC1, TMEM38B, HOXA7, SEPHS1, TXNL4A, KPNA2, SLC16A3, TMPO, NUP210, BROX, DNAJB12, SHISA5, ALG14, SLC30A1, DNAJB14, LEMD3, TEX2, LEMD2, GTPBP4, INPP4A, CTDNEP1, RNF123, TBC1D20, THAP7, NSMF, WDFY3, STX1A, EPHA3, KPNB1, ANKRD17, RTEL1, N…	5.49837e-09	2.40043e-07
	GO:0016607~nuclear speck	TCERG1, MAML2, MAML1, EIF4A3, GPATCH2, HNRNPU, SMC5, SMC6, SMC4, SOX2, PNN, ALKBH5, SAP130, HABP4, ARL6IP4, CCNL2, CCNL1, PRKACA, SCAPER, PRKACB, DDX17, FNBP4, MEF2C, SFMBT2, CRNKL1, SRRM1, UHMK1, AR, CDC34, FNDC1, THAP7, PSME4, CD2BP2, FAM76A, MAML3, ZNF830, CBLL1, RTEL1, ZNF395, EPAS1, CTR9, BAZ2A, AKAP17A, HIF1A, NUGGC, C12ORF57, SEC14L3, NUAK2, TERT, DHX36, PIP5K1A, RREB1, LHPP, BARD1, SRPK2,…	8.28883e-09	3.51815e-07
	GO:0005667~transcription factor complex	RB1, ATF1, KDM1A, AHR, HOXA11, SOX2, YY1, HOXA10, HOXA9, DACH1, KAT5, SOX17, SOX9, PITX2, PKNOX1, PITX1, SOX4, ABT1, MEF2A, TLE4, TLE3, HES6, MEF2B, MSX2, LMO4, MED9, RFX3, SOX14, HNF1B, HNF1A, POU3F1, POU3F2, RUNX2, TLE6, MED7, NPAS4, DDIT3, SUB1, RBM14-RBM4, FLYWCH1, ATF5, ZFPM1, CLOCK, AJUBA, TP53, GCM1, PRKDC, EPAS1, GATA6, CREM, GATA2, HOXB13, HIF1A, NPAS2, NHLH2, NKX2-1, ALX4, NKX2-5, SKIL,…	1.13991e-08	4.70754e-07
	GO:0016604~nuclear body	GFI1, RAPH1, EHMT1, MKI67, IKZF4, DCAF7, ALKBH8, LSM10, RNF112, LSM11, MCIDAS, MSANTD1, TRIM25, EPC1, SNRPD3, HOXA4, SCN1A, SCAF11, SFMBT2, ACTN4, HCFC2, MED7, BOLA3, KCTD13, COMMD3-BMI1, YME1L1, FLYWCH1, TP53, SF1, RPN2, SRCAP, EPB41, ZBTB1, PRDM15, GATA4, HIF1A, ZBTB4, MTDH, DSN1, XRRA1, ALX1, RREB1, TOE1, CDT1, WWTR1, CREBBP, HACE1, F8A2, PHC1, FOXF2, F8A3, EAF1, TRIP4, PTK6, INO80, FLI1, ZWIN…	2.23917e-08	8.82397e-07
	GO:0045211~postsynaptic membrane	CHRM2, CHRM3, CHRM1, CLSTN2, DGKB, FMR1, CLSTN1, SYAP1, FAIM2, CDH9, RPH3A, GRIP1, DAG1, ADORA1, GPR179, CHRNB2, CHRNB1, CHRNB4, F2R, ANK2, SLC6A11, SCRIB, ANK3, ANK1, GABRG2, SHISA7, GABRG1, SHISA6, KCTD8, KCTD12, KCTD16, SHC4, GRIA1, GRIA2, CHRNA2, CHRNA5, CHRNA4, ZC4H2, CHRNA7, CHRNA6, LPAR1, ABHD6, LIN7A, FBXO45, LIN7C, PCDH17, GRIN2A, FLRT3, DRD1, SRGAP2, GRIA4, IQSEC3, NSG1, GRIN2B, GRIN2D,…	2.25219e-08	8.82397e-07
	GO:0098685~Schaffer collateral - CA1 synapse	ITGB1, GABRB1, HIP1, PTPRS, CHRM1, DGKB, CTNND1, PLAT, GRM1, EEA1, AKAP12, PPP3CA, GRM5, NETO1, CAPZB, ADORA3, ARHGDIA, LRRTM2, NPTN, TNR, SLC16A7, BSN, GHSR, EPHA4, PRKCI, EPHA7, DCC, WNT5A, CASK, SLC30A1, SYP, SYN1, RHOB, BCR, RAP2A, TUBB2B, PRKAR1B, ADORA2B, CDH11, DGKI, PAFAH1B1, PFN2, RALA, ROCK1, STXBP4, NRXN1, SLC1A1, ITPR1, ADRB1, PLG, PTN, CPLX1, EFNB2, FBXL20, CDC42, ABR, PPP3R1, SNX27,…	3.0777e-08	1.17568e-06
	GO:0045121~membrane raft	APP, LY6K, MLC1, CBLB, FAIM2, PARK7, ICAM1, EDNRB, BSG, CAPN2, TNR, CHP1, EPHB1, GHSR, CXADR, UNC5A, UNC5B, ANK2, CLIP3, ACE2, MAG, ARC, ADAM17, KCNQ1, MYADM, BTK, MAL, CD226, VDAC1, IL6ST, PI4K2A, VCL, ABCG2, RTN4R, KCNE1, KCNE3, ABCB4, SLC1A1, PSEN2, SLC1A2, PSEN1, TNFRSF11A, THY1, LYPD6, SLC9A1, DPP4, EFNB1, PODXL, PRKAR2B, SERPINH1, PGK1, PLCG2, RIPK1, TRPM8, GPM6B, PAG1, NTSR1, PROM2, ABCA1,…	4.13727e-08	1.54189e-06
	GO:0032991~macromolecular complex	RPL5, TES, ZFYVE9, FRMPD4, FRMPD1, HNRNPU, F11R, PHB2, CLDN1, DCAF7, CNST, SCP2, DPYSL5, AKT2, MYC, PSMD3, AKT1, CEP97, CDK5RAP3, RNF111, MEF2C, CXADR, RPL23, ZNF10, ATG12, HCFC1, BCR, AR, PRKAR1A, ASF1A, ASF1B, SRCAP, PRKDC, MTMR8, DAZ4, MTMR9, CDCA8, HIF1A, GIGYF2, C3, HSPH1, PRKAR2A, NKX2-5, CEP76, ATG5, ERLIN1, TRIP4, ERLIN2, DAZL, MLLT10, PPP5C, TOLLIP, PSMG3, PSMG4, STRN, HNRNPC, RNF220, AR…	6.27908e-08	2.28439e-06
	GO:0008021~synaptic vesicle	RAB3B, SNAP25, APP, RAB3C, RAB3D, ROGDI, STON1, STON2, SLC2A8, RPH3A, TRIM9, RNF112, SYNPR, PDE4B, KIF1B, BSN, SLC18A2, RAB8A, NDEL1, RAB8B, PPFIA2, KIRREL3, SVOP, SLC6A17, MME, SLC30A3, STX7, SYPL2, SYP, SYN1, BACE1, STX1B, SYPL1, PICK1, AMPH, HAP1, ATP6V0D1, VAMP4, STX1A, VAMP2, BRSK1, STX12, MTMR2, CTTNBP2, TPRG1L, PSEN2, PSEN1, CLCN3, MFF, STX11, APH1A, GRIN2A, NCSTN, RAB40A, SV2C, RAB40B, SV…	1.25429e-07	4.45712e-06
	GO:0005911~cell-cell junction	APP, CTNND1, AQP7, CLDN2, F11R, AQP3, PNN, CDH5, CDH2, AKT1, MAGI1, KIRREL3, KIRREL2, MAP2K2, CXADR, MAGI3, ACTN1, MAGI2, PRKCD, KRT8, CASK, FRS2, SCRIB, RPGRIP1L, CD2AP, TIAM1, CLDN4, ADAM17, OBSCN, MYADM, PKP2, PKP4, PRKD1, DSC1, AJUBA, SKAP1, VCL, DSC3, GRIA1, USP53, HEPACAM, HPN, PXN, TWF1, LIN7A, PIK3R1, LIN7C, IQGAP3, RAP1B, CNN2, PDZD2, FLRT2, FLRT3, NPHP1, FLRT1, PACSIN2, CDH24, PLCG1, NG…	1.58725e-07	5.51207e-06
	GO:0012505~endomembrane system	ATP8A2, POGLUT1, LPGAT1, ATP8A1, CLEC18C, CLEC18B, LCLAT1, CYB5D2, CLEC18A, RAB43, NRBP2, VPS39, WLS, CHID1, STX7, FRS2, ATP11B, ATP11A, RAB32, STX1B, TMX4, RAB31, TMX1, RUFY3, RABL3, FKBP8, RAB38, TSNARE1, STX1A, RNF122, SLC22A3, LRPAP1, RAB5B, RAB5C, CCDC25, PLD1, MTMR7, BCL2L11, CLTCL1, PIP5K1B, RAB6A, RAB6B, BCL2L14, ATP8B2, RABL2A, ASPSCR1, RABL2B, SELE, CDAN1, NBEA, RHEB, JMY, TMCC3, TMCC2,…	3.63637e-07	1.23475e-05
	GO:0005739~mitochondrion	MT-ND4L, TFRC, GHITM, ZFYVE1, LIPF, LACTB, SCP2, FAM110B, LIPG, AKT1, PRKACA, PRKACB, TMEM8B, HEMK1, GSTK1, NGDN, LARS2, SCO1, MTHFD1, MTHFD2, UQCRC2, LETMD1, EXD2, URI1, ABCB7, MRPL19, MRPL17, ABCB8, MRPL12, MRPL13, MRPL10, MRPL11, CYB5R1, CYB5R3, RHOT1, GRPEL1, HLCS, GRPEL2, PPARGC1B, MRPL27, MRPL22, MRPL30, DHFR, NMT1, SFXN3, SFXN1, SFXN2, SFXN5, HRK, MRPL39, MRPL36, ECSIT, MRPL34, MRPL35, MRP…	5.72023e-07	1.90011e-05
	GO:0017053~transcriptional repressor complex	GFI1, ARID4A, HMGB1, RBPJ, N4BP2L2, GLI3, SDR16C5, CCND1, SIN3A, HEY2, MEN1, NCOR1, TBL1XR1, C1D, DEPDC1, ZFPM1, TP53, HDAC4, ZNF350, CTBP2, CTBP1, HDAC1, LIN9, PRDM10, RELB, PRDM16, MIER1, RBBP8, TBL1X, ZNF224, JAZF1, SPEN, AKIRIN2, JUN, JUND, CBX5, CDX2, ZBTB16, PHF12, CORO2A, SKI, REST, TFAP4, SP1, SP3, RLIM, MDM2, INSM2, MDM4, INSM1, RCOR1	9.02144e-07	2.93293e-05
	GO:0098793~presynapse	FMR1, ITSN1, PARK7, CYP46A1, SLC8A2, UBE2L3, PPP1CC, ATCAY, CDH2, VPS35, SH3GL2, SH3GL1, UNC13B, VPS18, CADPS2, ATP6V1G1, UNC13A, SLC6A12, SCRIB, SRCIN1, CACNB2, STX1B, CACNB4, DGKQ, TBC1D24, TNIK, GRAPL, DGKI, PFN2, RTN4R, GRIA1, SLC22A3, CHRNA5, SLC22A2, SLC1A1, LIN7A, LIN7C, C9ORF72, FXR1, BLOC1S6, RAP1A, FXR2, SNX9, PIP5K1C, RAB6B, ASIC1, SPTBN2, NGFR, HSPA8, PRRT2, WNT3A, GRIN3A, DNMBP, SYNJ…	1.09401e-06	3.48259e-05
	GO:0005856~cytoskeleton	FAAH, FRMPD3, FRMPD4, WIPF2, FRMPD1, FRMPD2, RAPH1, DIXDC1, FNBP1L, CYB5D1, BAIAP2L1, DPYSL2, DAG1, ARL6IP5, TNS4, TNS1, FNBP1, ACTN2, PRKCE, KRT1, ANK2, ANK1, RNF128, MYL2, CLNS1A, AKAP9, TAGLN2, WDPCP, TLN2, PFN1, RIN1, TLN1, TRIB2, LLGL1, PFN2, CDC42SE1, MACF1, TBCEL, EPB42, EPB41, STXBP1, TWF1, SLAIN1, EVPL, ACTR3B, PPL, GLG1, EPB41L5, EPB41L1, EPB41L2, CEP76, VASP, JUP, RDX, DCLK2, PARVB, GR…	1.40697e-06	4.38746e-05
	GO:0099056~integral component of presynaptic membrane	CHRM2, CHRM1, PTPRS, KCNC1, GRIK5, KCNA1, NRXN1, CHRNA6, KCNA2, KCNA3, SLC1A2, GRIK4, HTR2A, PSEN1, SLC6A1, SLC6A3, PCDH17, SLC6A4, EFNB2, APH1A, NCSTN, EFNB3, ERBB4, CNR1, ADAM23, ADORA1, DRD1, KCNJ3, CHRNB2, FXYD6-FXYD2, EPHA4, GABBR1, PRRT2, KCNJ9, GABRA5, ATP2B3, OPRK1, SLC6A11, ATP2B1, SYT7, SLC6A5, PTPRD, ADORA2A, SLC6A9, P2RX3, FXYD6, SCN2A, STX1A	1.48085e-06	4.52547e-05
	GO:0031594~neuromuscular junction	ITGB1, ACHE, APP, CIB2, LAMC1, CRKL, DLGAP3, PRKACA, PRKACB, DLGAP4, UNC13B, CHRNB1, EPHA4, POSTN, EPHA7, UNC13A, CXADR, ITGA3, F2R, NRG1, ANK3, SYP, CD2AP, FCHSD1, SLC5A7, STX1B, FCHSD2, PRKAR1A, DNAJC5, TBC1D24, MYH9, SYNC, PDZRN3, CRK, RAPSN, HDAC4, GRIA1, LAMA5, NLGN1, LAMA4, PSEN2, LRP4, PSEN1, SYNGR1, ERBB4, SV2A, CHRNE, ERBB2, SPOCK1, MPP2, NGFR, CAV3, ASCC1, TRIP4, SYNJ2BP, COLQ, STXBP5L,…	1.69464e-06	5.07728e-05
	GO:0010008~endosome membrane	SCARB2, VPS29, SLC46A1, STEAP3, ATP8A2, TFRC, UBE2D2, UBE2D3, AQP4, GPR61, GPR62, ANTXR2, SLA2, ANTXR1, LAMP5, WDR91, ANKFY1, VPS35, HLA-DOA, HLA-DOB, SBF2, VPS39, VPS18, USP8, ATP6V0E1, TICAM2, SLC30A2, VPS33A, SPNS2, SLC30A4, DIO3, HLA-A, SLC9B2, ACAP2, WDR81, SLC9A7, ATP6V0D1, STEAP2, ABCG4, ATP6V0D2, ATP6V1A, PARM1, VPS26A, CD1D, CD1C, RHOBTB1, CORO1C, RHOBTB2, SNX3, APH1A, NCSTN, SNX1, RAP1A…	2.13192e-06	6.26457e-05
	GO:0032587~ruffle membrane	ITGB1, ARF4, C2CD5, ITGB3, WWC1, PLEK, FAM107A, IFIT5, PTPRJ, PPP1R9B, EPS8, PSD2, AKT2, PSD4, PSD3, PDE4A, ITGAV, RAC1, APPL2, PSD, KSR1, SH2D3C, RHOA, TIRAP, NME1, FGR, EEF1A1, TIAM1, ADAM17, SPATA13, PLEKHO1, ARHGEF2, ITGA5, LCP1, TLN1, PDE9A, EPHA2, KANK1, MACF1, PDXP, MTMR9, TWF1, CLCN3, MTMR6, EGFR, CORO1C, EPB41L5, PAK1, FGD5, SNTG1, PDPN, ERBB2, MYO6, RPS3, PLCG2, PACSIN2, THEM4, INPP5K, …	2.57483e-06	7.42327e-05
	GO:0008076~voltage-gated potassium channel complex	DPP10, KCNG1, CNTNAP2, KCNK6, KCNG3, KCNG4, KCNC1, KCNC2, KCNC3, KCNC4, KCNH1, KCNH4, KCND1, KCND2, KCND3, KCNAB1, KCNAB2, KCNAB3, KCNQ1, AKAP9, KCNMA1, KCNQ3, KCNQ4, KCNQ5, STX1A, KCNE1, KCNA1, AMIGO1, KCNA2, KCNA3, KCNA4, KCNA6, KCNA7, LRRC55, SLC5A3, LRRC52, KCNV1, DPP6, KCNMB1, KCNMB2, KCNMB3, KCNN1, KCNMB4, KCNN4, KCNJ1, KCNJ2, KCNJ3, KCNJ4, KCNJ5, KCNJ6, KCNB1, KCNIP2, KCNIP3, KCNJ14, KCNIP…	2.87066e-06	7.98712e-05
	GO:0090575~RNA polymerase II transcription factor complex	ATF1, CREBZF, ATF2, THRB, GTF2B, BACH1, BACH2, TRIM28, MYB, NCOA1, NCOA2, BATF2, BATF3, TCF15, LMO4, TCF12, FOS, NR5A1, CREB3, SFPQ, HOXB9, NR5A2, CREB1, TFDP1, MAF, TFDP2, DDIT3, HAND1, RFX5, RARA, ADNP, ATF5, ATF6, JDP2, CEBPA, CEBPB, HLF, CEBPD, MAX, CEBPG, CRX, GATA4, ASCL1, HIF1A, ASCL2, NEUROD1, RXRA, NFIL3, HLTF, MXI1, E2F1, E2F2, E2F3, STAT6, E2F4, NKX2-5, E2F5, E2F6, RXRG, E2F7, STAT5B, …	2.87495e-06	7.98712e-05
	GO:0098982~GABA-ergic synapse	GABRB2, GABRB1, KCNC2, ZDHHC5, SLC6A1, PHB2, GABRR2, GABRR1, CALB1, PCLO, LRRTM2, NPTN, DAG1, FLOT1, ERC2, BSN, KCND2, SLC6A17, KCND3, GRID1, SLC6A11, NRG1, GABRG2, GAP43, ARHGEF9, PLCB1, NLGN1, CTBP2, CTBP1, NRXN1, NRXN3, LPAR1, ABHD6, EFNA5, CLCN3, PCDH17, ACAN, ERBB4, SV2A, SLITRK1, CNR1, NPY, SLITRK3, DRD1, DISC1, GABRA2, ARFGEF2, GABBR1, CNTN5, GABRA5, GABRA4, IQSEC3, GABRA3, GAD2, LHFPL4, A…	3.3933e-06	9.25886e-05
	GO:0030659~cytoplasmic vesicle membrane	AQP6, GDE1, AQP7, LAMP5, IYD, AP1S2, AP1S1, AP1S3, CADPS2, MREG, ATG9A, ENTPD7, AP1B1, SLC30A1, GABRG2, CLIP1, SCNN1B, KCNQ1, TBC1D24, VOPP1, ULK2, ITPR1, ITPR3, GRIN2A, NPC1L1, FLRT1, PACSIN2, SNX9, RAB11FIP2, PACSIN1, AP1M1, TMEM184A, RAB4A, TOR1A, ANKRD27, ABCA3, TNK2, DENND4C, FZD6, RAB39B, LNPEP, APPBP2, NSG2, MYO5B, SPIRE2, GABRB3, RYR1, GABRB2, TRIM72, RYR2, CLIC4, C2CD5, SH3KBP1, ARRB1, S…	4.26277e-06	0.000114272
	GO:0042383~sarcolemma	ITGB1, RYR1, TRIM72, RYR2, SYNM, SLC2A1, CIB2, AQP4, SLC2A4, SLC2A5, SLC8A1, RYR3, SLC8A2, AQP1, SGCE, PPP3CA, SGCD, SMPD4, SGCA, CDH2, SGCB, BSG, ANXA6, DAG1, FLOT1, PGM5, SCN5A, NOS1, BVES, PRKG1, MLIP, CCDC78, KCND3, ABCC8, ANXA5, KRT8, BGN, ANK2, ANK3, ATP1B1, ANK1, CACNB2, OBSCN, COL6A2, COL6A1, NOS1AP, SYNC, PDE9A, VCL, PLEC, POPDC2, CAMK2D, AHNAK, ALOX12, PSEN1, ATP1A1, CORO1C, PPP3R1, NCS…	4.371e-06	0.000115153
	GO:0043235~receptor complex	APP, CNTFR, VIPR1, CSF3R, IL23R, GPR63, LOXL4, GPR61, GPR62, IGF1R, TM7SF2, NR3C2, LEPR, IL12B, IL6R, EPHB1, EPHB4, IL13RA1, PDGFRB, EPHA5, PDGFRA, ABCG8, EPHA4, EPHA7, IL4R, EPHA8, LMTK2, LIFR, GPR37L1, PRLR, KCTD8, CD8B, GPR160, TYRO3, ROR1, KCTD12, ROR2, PLA2R1, IL6ST, EPHA1, EPHA3, EPHA2, KCTD16, NOTCH2, CSF1R, NOTCH3, ADCYAP1R1, NOTCH1, EPHA10, NPR1, MTTP, ITPR3, RIPK1, IMPG2, PTPRN2, SMAD3,…	4.84852e-06	0.000125569
	GO:0016021~integral component of membrane	TFRC, ITSN1, F11R, NDST2, NDST1, COMTD1, HTR7, NDST4, NDST3, VSTM1, VSTM4, VSTM5, WLS, UNC5A, UNC5B, CACNA2D1, CACNA2D2, UNC5C, UNC5D, CACNA2D4, ACE2, MTHFD1, ORAI3, CTAGE9, ORAI2, CTAGE8, VOPP1, FAR2, MPPE1, ATF6, EXD2, TEX29, RHOT1, RDH10, NPBWR1, AGMO, RNF217, RDH16, C19ORF38, SDR42E1, HLA-DRB5, JAG1, CYP4F3, LNPEP, L1CAM, RNF223, VANGL1, RNF222, VANGL2, C6ORF89, TREML2, SFXN3, FXYD7, FAT2, FX…	5.48941e-06	0.000139797
	GO:0043198~dendritic shaft	GRIA1, RTN4R, APP, NLGN2, STAU2, ZMYND8, SLC1A1, PSEN2, LPAR1, SEZ6, HTR2A, PSEN1, SLC8A1, JPH4, PREX1, GRM5, SYNGAP1, PRKAR2B, MAP2, GPER1, SYNDIG1, INPP5J, FLNA, NTSR1, KIRREL3, NSF, MPP2, EPHA4, GABBR1, HOMER1, CRIPT, ZNF804A, BAIAP2, FUBP3, MAP1A, RGS7BP, CNIH2	6.10103e-06	0.000152826
	GO:0031901~early endosome membrane	IFITM3, PI4K2B, STEAP4, ZFYVE9, LDLRAD4, LAMP5, ZFYVE28, RABGEF1, LAMP3, WDR91, EPHB1, SH3GL1, WLS, KCNH1, EPHA4, TICAM2, MMGT1, EPHA8, SLC11A2, STX7, OCRL, ATP11B, HLA-A, MR1, DKK1, HLA-E, INPP4A, CLIP3, SLC5A7, ARC, RAB31, ZFYVE16, WDR81, CD8B, KIF16B, STAM2, PI4K2A, LLGL1, GRIA1, CD274, MTMR2, RAB5B, RAB5C, SLC1A1, PSEN1, WASH4P, MTMR4, SLC30A10, PLD3, KIR2DL4, SNX3, SNX4, NEU3, SNX1, SNX2, SY…	7.43896e-06	0.000183334
	GO:0030018~Z disc	RYR1, RYR2, BMP10, FHL2, SLC2A1, LDB3, SLC4A1, FHL5, JPH1, FBXO22, SLC8A1, MYPN, SYNE2, RYR3, PPP3CA, STK11, PPP3CB, JPH2, C10ORF71, CSRP1, CFL2, PDE4B, CAPN3, MYOZ3, PGM5, SCN5A, MYOZ2, SCN1A, UNC45B, PPP1R12A, DST, GLRX3, GGPS1, ACTN2, ACTN1, KRT8, PPP2R5A, ANK2, ANK3, ACTN4, ANK1, OBSCN, SYNPO2L, PALLD, SCN8A, FRG1, NOS1AP, CASQ2, ITGB1BP2, PRKD1, MYZAP, PPP1R12B, SYNC, MYL9, PLEC, HDAC4, RTN2…	8.20849e-06	0.000197507
	GO:0005938~cell cortex	KHDC3L, FRMPD1, AQP7, FNBP1L, FGF1, EPS8, FAM110A, AKT2, FAM110C, ARFIP2, AKT1, POTEF, HMCN1, FNBP1, OSR1, TSC1, MYO7A, ERMN, TLE6, CLIP3, CLIP2, CLIP1, ARC, MELK, KIAA1614, NCL, CLIP4, WDPCP, PRKD1, PFN1, ASTN2, MYL9, CSNK1G2, RAI14, CTTNBP2, EPB41, PXN, PSEN2, RHOBTB3, STK39, PSEN1, IQGAP2, IQGAP3, RHOBTB1, CORO1C, RHOBTB2, PDZD4, RIC8B, SCIN, GRK4, EPB41L2, MYO6, MYH10, NDFIP1, CAV1, MICAL3, P…	8.33032e-06	0.000197507
	GO:0043204~perikaryon	APP, CPNE5, FMR1, ROGDI, SYAP1, KNDC1, SLC8A2, RNF112, GRIP1, KIF5A, DIP2B, RGS8, GLUL, KCNH1, EPM2A, MAP2K4, EPHA4, ADAM11, TIAM2, SLC5A7, ADCYAP1, OLFM1, MAP1B, RUFY3, DMWD, NSMF, WDFY3, ASTN2, PDE9A, PI4K2A, ASTN1, RTN4R, KCNE3, SLC1A1, HPCA, CACNA1C, CPLX2, LYPD6, CPLX1, C9ORF72, GIGYF2, GJC2, DHX36, G3BP1, NTSR1, NGFR, FZD5, SLC4A10, KLHL24, EFNA2, DLG2, CDK5, LRIT3, PAM, PCSK2, PCSK1, CNTNA…	8.40179e-06	0.000197507
	GO:0030054~cell junction	RSC1A1, TES, ATN1, SMC5, F11R, IFI30, SLC8A1, SLC8A2, AMOT, CDH6, CDH5, CDH2, CDH1, OSBP, CPNE3, BVES, MAGI1, PDGFRA, MEF2B, CXADR, ACTN2, MAGI3, ACTN1, CASK, SCRIB, ACTN4, ESCO2, GTF2F1, CLDN9, RUFY3, SCN8A, TBC1D24, PKP2, PKP4, DSC3, RAI14, CDC42SE1, MACF1, BRSK1, FBLIM1, EPB41, PSEN1, AGER, RTN4, DPP4, HCAR2, HCAR3, RAP1A, SCIN, FLRT3, EPB41L2, NACC1, NEU1, TP53BP2, MCMBP, SPTBN1, SPTBN2, MFAP…	1.2064e-05	0.000279299
	GO:0005765~lysosomal membrane	IFITM3, SLC46A3, IFITM2, ZFYVE26, AP1S2, AP1S1, ANKFY1, VPS35, AP1S3, ATP6V1E1, VPS39, TRIM23, VPS18, ATP6V1G1, ATP6V0E1, ENTPD4, SLC11A1, SLC11A2, AP1B1, TM4SF5, HLA-A, MYO7A, MFSD12, WDR81, RRAGC, RRAGD, TMEM79, VOPP1, CDIP1, ATP6V0D1, ATP6V0D2, PI4K2A, GPLD1, ENPEP, SEH1L, TMEM63A, NPRL3, CD1D, ABCB9, NEU3, NCSTN, AP5M1, BLOC1S2, MYO6, NEU1, ATP6V0A2, ATP6V1C1, HLA-DQA1, ATP6V1C2, VTI1B, LYN, …	1.3039e-05	0.000297367
	GO:0005770~late endosome	ANKRD13B, VPS29, SPPL2A, SLA2, ZFYVE26, LAMP2, VPS35, AP5S1, VPS39, ANKRD13A, CHID1, VPS18, MAP2K1, TICAM2, MAP2K2, SLC30A3, SLC30A2, VPS33A, SLC11A1, SLC11A2, F2R, SLC30A4, MAGI2, ATG9A, STX7, AP1AR, AP5B1, MFSD12, DYNC1LI2, SMO, RNF128, DDIT3, KCNQ1, VOPP1, ASTN2, SQSTM1, IFNAR1, PXK, PARM1, CLEC16A, VPS26B, RAP1A, AP5M1, TTPA, CLTCL1, VPS8, SLC38A9, UVRAG, HSPA8, ANKRD27, ABCA5, ABCA3, INSR, M…	1.59089e-05	0.000357482
	GO:0098839~postsynaptic density membrane	PTPRT, PTPRS, CHRM1, DAGLA, CLSTN2, GRIK5, GRIK3, GRIK4, GRM1, GRM5, NETO1, LRRTM3, LRRTM2, SLC16A7, KCNH1, EPHA4, GRID2, GRID1, ACTN2, DCC, SLC30A1, SORCS3, SORCS2, SHISA7, SHISA6, ARC, SCN8A, ITGA8, RGS7BP, GRIA1, GRIA2, LIN7A, CACNA1C, LIN7C, EFNB2, CACNG7, CACNG8, GRIN2A, EFNB3, ERBB4, SLITRK1, SLITRK3, SYNDIG1, GSG1L, CACNG2, LRRC4C, CACNG3, CACNG4, GRIA4, LRRC4B, CACNG5, PRRT1, MPP2, NLGN4X…	1.66431e-05	0.000368561
	GO:1904115~axon cytoplasm	NETO1, OPA1, KIF5C, KIF5B, KIF5A, TMEM108, KIF1C, KIF1B, AP3S2, KIF1A, SYBU, NDEL1, AGTPBP1, DST, HSBP1, AP3B1, RANGAP1, TERF2, MAPK8IP3, MAP1A, MAPT, HAP1, ARL8A, ARL8B, PAFAH1B1, SPG7, TRAK1, HIF1A, TRAK2, BLOC1S4, AP3M2, RAB21, BLOC1S5, AP3M1, BLOC1S6, SPAST, KIF3B, KIF3A, BLOC1S2, BLOC1S3, TRIM46, ZC3H14, MPP2, DYNC1H1, SNAPIN, AP3D1, RAB27B, AGBL4, DLG2, ACTR10	1.74607e-05	0.000376532
	GO:0001726~ruffle	ITGB1, CYFIP1, NCKAP1, WIPF1, MTMR14, RAB22A, AMOT, ARFIP2, APPL2, APPL1, DBNL, ACTN1, ARAP3, COBL, FRMD4B, KNSTRN, MTSS1, KLHL41, CD2AP, ACAP2, CLIP1, ALS2, PALLD, RASA1, MYADM, MYH9, ITGB1BP1, TLN2, ITGA5, LCP1, TLN1, TLR4, ARF6, ROCK1, ASAP3, ARHGAP18, CAPG, MEFV, FGD1, CYTH3, FGD3, FGD4, PAK1, FGD5, FGD6, PODXL, PDPN, MYO6, INPP5E, ABL1, INPP5J, INPP5K, TRPM7, SNX9, PLCG1, WASF2, S100A11, PDL…	1.74959e-05	0.000376532
	GO:0042995~cell projection	TRIO, ATP8A2, FMR1, ITSN1, CLSTN1, CYB5D1, RIMS2, LAPTM4B, RIMS1, GJA5, THSD7A, BSN, TNS3, SH3GL2, SH3GL1, MAGI1, PPP1R16B, TICAM2, SLC6A17, ACTN2, ACTN1, SLC6A11, ACTN4, KCTD8, TBC1D24, KCTD12, CLEC4E, VCL, KCTD16, GRB7, MACF1, RHOBTB3, CACNA1A, FBXO45, ACTR3B, RTN4, RHOBTB1, RHOBTB2, ODF2L, SCIN, LPXN, PLCG1, RAB11FIP2, IMPG1, SPTBN1, RSPH10B2, SPTBN2, PROM2, IMPG2, VASP, AFAP1L1, CEP350, RDX, …	2.66282e-05	0.00056511
	GO:0098794~postsynapse	TRIO, FMR1, EIF4A3, PLAT, CYP46A1, RPL8, SLC8A1, SLC8A2, CDH1, RNF19A, AKT1, GHSR, MEF2C, SLC6A17, WNT5A, NGDN, GABRG2, GABRG1, NPAS4, PRKAR1B, DGKQ, ROR2, DGKI, PFN2, GRIA2, CHRNA7, STXBP1, PSEN1, CPLX2, CPLX1, AGER, C9ORF72, PPP3R1, ABL1, EIF4EBP2, HCRT, PRNP, BCL11A, CPSF2, SLC4A10, CAPRIN1, CHRFAM7A, EIF4G1, GSK3B, SNAP25, HIP1, ELAVL4, AP2A2, ELAVL1, MECP2, EEA1, PPP3CA, PSD2, RAC1, JAK2, AP…	2.7521e-05	0.00057597
	GO:0005802~trans-Golgi network	PI4K2B, SCOC, ATP8A1, GOLT1A, GCC2, GOLGA4, CCDC91, CNST, SLC39A9, CDH1, LAMP2, OSBP, GOLGA1, CHAC1, PLEKHJ1, WLS, CHID1, POSTN, RBFOX1, SLC11A2, ATG9A, OCRL, ATP11B, ATP11A, SCAMP1, FAM91A1, CLIP3, RAB32, PREPL, RAB30, SLC9A7, RAB38, PRKD1, PI4K2A, FUT4, TGOLN2, ATXN2, FUT9, CLTCL1, INPP5K, AP4S1, SNX9, RAB6A, ATP8B3, SLC10A7, ATP8B2, ATP8B1, GPR108, TRAPPC9, IGF2R, KLHL20, NBEA, HOOK2, CORO7, P…	2.78938e-05	0.00057597
	GO:0032809~neuronal cell body membrane	GRIA1, CX3CR1, KCNE3, KCNC1, KCNC2, KCNC3, AMIGO1, HPCA, KCNA2, KCNC4, ATP1A3, THY1, SLC6A3, FLRT1, RGS8, UNC5A, KCND2, KCNB1, CADM2, GABRA5, INSR, DAB2IP, TACR3, ATP2B2, ATP2B1, SLC4A8, CD22	3.77186e-05	0.000768453
	GO:0030426~growth cone	APP, FMR1, SYAP1, CTNND1, STMN2, HNRNPR, EPS8, PREX1, ATCAY, DPYSL3, KIF21B, CXADR, DSCAM, LMTK2, TSC1, UNC5C, CSNK1E, MAPK8IP3, TIAM2, FRMD7, MAP1B, RUFY3, ORAI2, COPA, TSHZ3, PSEN2, PSEN1, THY1, NDRG2, FXR1, FXR2, ABL1, INPP5J, MYH14, OTX2, NGFR, TOR1A, AUTS2, MYO5A, ARPC5, SSH1, SETX, CDK5, TRPV4, CALM3, CALM1, CPEB3, FGF13, CPEB2, MAP3K12, CPEB4, SNAP25, TENM2, WDR47, PTPRS, CCDC120, FKBP15, …	6.40928e-05	0.0012886
	GO:0035579~specific granule membrane	SNAP25, ATP8A1, SLC44A2, SNAP23, PTPRJ, SLC2A3, ITGAL, SLC2A5, FCAR, MMP25, PLAU, CLEC5A, OLR1, ITGAV, CD36, CD177, CD53, HGSNAT, CHRNB4, CD93, DGAT1, CYBB, ADAM10, ANO6, TMC6, KCNAB2, ATP11A, SCAMP1, TNFRSF1B, CKAP4, CEACAM1, RAP2B, CLEC4D, RAB37, DNAJC5, VAMP1, ADAM8, CEACAM8, CD47, SLC27A2, TMEM63A, CLEC12A, MOSPD2, UBR4, PLD1, PGRMC1, RAP1A, ALDH3B1, MLEC, STOM, CD59, SLC15A4, ATP6V1D, LAIR1,…	9.78591e-05	0.00194193
	GO:0031012~extracellular matrix	HPSE2, DMP1, OLFML2A, FGF1, BMPER, HMCN2, TECTA, TGM2, POSTN, COL27A1, WNT5A, OMD, COL23A1, CD180, KERA, PHOSPHO1, COL4A1, CRISPLD2, COL4A4, COL4A3, COL4A6, COL8A2, COL8A1, GPLD1, FBLN7, FBN2, FBLN1, LTBP2, FBLN2, LTBP1, FBLN5, ADAMTS10, GLG1, ADAMTS16, WNT6, ADAMTS15, ADAMTS14, ADAMTS13, FLRT2, ADAMTS19, FLRT3, CHAD, ADAMTS17, FLRT1, OTOG, PI3, IMPG1, WNT3, WNT4, IMPG2, COL28A1, TGFB1, COL24A1, …	0.000102339	0.0020048
	GO:0055038~recycling endosome membrane	PLEKHB2, TFRC, ZDHHC2, LAMP5, SCAMP4, ZFYVE27, RAC1, SLC39A4, RAB8A, BOK, RAB8B, PDIA3, GRIPAP1, SLC36A2, SLC11A2, ATG9A, VPS13B, ATP11B, HLA-A, SCAMP1, SORCS2, HLA-E, SLC9B2, SCAMP2, CLIP3, INPP4A, RAP2C, RAP2A, RAP2B, SLC9A7, ARF6, GRIA1, CD274, STX12, SLC1A1, WASH4P, ABCB11, SLC30A10, NEU3, GGA3, MICALL1, STX6, PACSIN2, RAB11FIP2, RFFL, PDLIM4, RAB11FIP3, RAB11FIP4, ATP9A, RAB11FIP5, VTI1B, SY…	0.000110914	0.00214527
	GO:0060076~excitatory synapse	GRIA1, GRIA2, CYFIP1, NLGN1, NLGN2, AKAP5, ELFN1, SRPX2, NETO1, LRRTM2, SYNDIG1, PDE4B, SLC17A6, SLC17A7, SLC17A8, BSN, CACNG3, NLGN4X, SYT1, HOMER1, ITGA3, SYP, BAIAP2, GRIN1, IGSF11, DLG4, SYT11, PALLD, FGFR2	0.000123924	0.00236695
	GO:0005741~mitochondrial outer membrane	ATF2, MTCH2, CISD1, CISD2, PHB2, TOMM20, TOMM22, THG1L, PPP1CC, SLC25A47, SLC25A46, SH3GLB1, EPHA4, CPT1A, RSAD2, STARD7, ACSL1, SLC11A2, ACSL6, MUL1, ACSL5, ACSL4, ACSL3, KMO, SOX10, RAB32, ARMCX1, ARMCX2, IFI27, ARMCX6, VDAC3, TRIM14, PGR, ULK1, VDAC1, LETMD1, SPATA18, EXD2, MAOB, CNP, MAOA, MGST3, PLD6, FOXO3, ACACB, CYP27B1, SNN, BCL2L11, CYB5R3, RHOT1, UBC, HMOX1, BMF, COX14, MCL1, RAB11FIP5…	0.000149607	0.00281013
	GO:0016363~nuclear matrix	TENM1, AHCTF1, CLIC4, SPARC, TGFB1I1, GFI1, AKAP8L, ATN1, HNRNPU, SMC3, PHB2, DCAF7, YY1, MAEA, CFL2, ENC1, MYB, CHMP1A, ZNF326, ARID2, MEN1, PIAS4, PBRM1, SMARCC1, SMARCC2, CAD, PRKCD, DNMT3A, KRT8, CASK, PRPF40A, DNTT, SMC1A, SRRM1, KIN, SFPQ, TEP1, PSPC1, DGKQ, NSMF, MATR3, PPIG, LRIF1, TP53, SMARCD1, BLM, RNASEL, CEBPB, PAXIP1, ZNF350, NUFIP1, SATB1, SATB2, FIGN, GMCL1, ATXN3, SCAF8, ATXN1, A…	0.000150806	0.00281013
	GO:0098686~hippocampal mossy fiber to CA3 synapse	SNAP47, CALCA, GRIK5, ROGDI, CTNND1, GRIK4, AKAP7, PPP3R1, CALB1, EFNB3, CAPZB, GPER1, RNF19A, LRRTM2, VTI1A, MAL2, SLC16A7, STXBP5, CACNG2, EPHA7, SYT1, SLC30A3, PDYN, YWHAZ, C1QL3, C1QL2, SYT7, GRIN2D, BACE1, PTPRD, PRKAR1B, SLC6A9, P2RX3, SYT12, SHANK2, RAPGEF4	0.000162059	0.00298344
	GO:0042470~melanosome	ITGB1, YWHAE, TFRC, YWHAB, ITGB3, CLTC, SLC2A1, BSG, ANXA6, FLOT1, RAC1, CTSD, CTSB, RAB2A, PDIA3, MREG, ATP6V1G2, PDCD6IP, ANXA11, MYO7A, MYRIP, PDIA6, YWHAZ, MFSD12, SND1, PDIA4, SYTL2, RAB32, MMP14, SYPL1, DCT, DNAJC5, CANX, RAB38, CD63, RAB1A, RAB5B, AHCY, TMED10, RAB5C, CNP, TYRP1, CAPG, SLC1A4, ATP1A1, SLC1A5, HSP90B1, GNA13, SYNGR1, NCSTN, MLANA, STOM, MYH11, STX3, CCT4, HSPA8, ANKRD27, GS…	0.000253067	0.00460341
	GO:0044297~cell body	PLXND1, USP33, PARK7, CD3E, ACTG2, RNF157, RNF112, CASP8, DPYSL3, GLUL, CCT3, CXADR, TUBB, SLC2A13, ATP6AP2, RPS6, TACR1, MAPK8IP3, SYN1, MAPK8IP1, PITPNM1, PITPNM3, TCP1, ZPBP2, RDH5, RAB38, MAPT, RPL28, STAU1, STK39, SLC1A2, WNK4, GNAI2, GNG3, PGRMC1, P2RY1, SYNDIG1, FYN, DISC1, CCT5, CACNG4, BPTF, CCT4, SLC12A2, TMEM132E, KCNJ10, TRPV2, EVX1, PTPN13, GJB2, PINK1, ACTC1, GNB4, NF2, FCGR2B, CD200	0.00026668	0.00479396
	GO:0010494~cytoplasmic stress granule	DAZAP2, DYRK3, DDX3X, CELF1, FMR1, ZFAND1, CASC3, ELAVL1, LARP1B, TIAL1, RPTOR, RBM4, ZFP36, OGFOD1, HABP4, PABPC4L, TRIM25, MBNL1, RBFOX1, RC3H1, LARP4B, ATXN2L, DDX19A, DDX19B, CSDE1, BPI, PABPC1, KPNB1, GRB7, DDX6, PRKAA2, NUFIP2, ROCK1, STAU1, STAU2, C9ORF72, GIGYF2, FXR1, RNF135, ATXN2, FXR2, LARP1, DHX36, G3BP1, IGF2BP1, G3BP2, IGF2BP3, IGF2BP2, EIF4E, YTHDF1, TIA1, YTHDF2, YTHDF3, PUM1, LA…	0.000309202	0.00549373
	GO:0009898~cytoplasmic side of plasma membrane	NCF1, SYAP1, PTEN, SLC4A1, AP2A2, LITAF, PPP3CA, RGS2, GM2A, CDH1, PALM, PGM5, LDLRAP1, RGS8, SAMD12, SAMD10, JAK1, G6PD, MAP2K2, CHUK, KCNAB1, TRAF1, KCNAB2, ANK1, SPTB, RHOA, SHROOM4, GEM, AJAP1, EPN3, PTP4A1, CACNB4, RASA3, TRAF3, TRAF6, KIT, MYH9, DSG1, PKP4, GNB1L, MYZAP, RNF31, EPB41, ALOX15, AKAP5, RAB21, SOCS3, MIEN1, RACGAP1, NTSR1, LYN, FARP1, JUP, STAC, OSBPL2, ASPSCR1, AP2B1, ATP2B1, …	0.000315717	0.00552287
	GO:0030672~synaptic vesicle membrane	RAB3B, RAB3C, MCTP1, PTPRS, ATP8A1, SLC35F1, LAMP5, RPH3A, SYNPR, ATP6V1E1, DNM1L, BSN, SLC18A2, SLC18A3, UNC13B, ATP6V1G2, SVOP, UNC13A, SLC6A17, SLC30A3, ABCC8, MYOF, ATP6AP2, SYPL2, SYP, SCAMP1, SYN1, SLC9B2, SLC5A7, SYPL1, DNAJC5, VAMP1, AMPH, ATP6V0D1, MCTP2, STX1A, VAMP2, DGKI, RAB7A, GRIA1, SNAP47, RAB5B, STX16, TPRG1L, TMEM163, CPLX3, ZNRF1, SYNGR1, SV2C, SV2B, SV2A, SYNDIG1, STX6, MAL2, …	0.000318071	0.00552287
	GO:0044295~axonal growth cone	RTN4R, GPM6A, CYFIP1, SNAP25, NRXN1, TRAK1, C9ORF72, FLRT3, KIF5C, BOC, FLNA, NEO1, CLASP2, EPHA4, DCC, PTCH1, TRPV2, COBL, L1CAM, MYO9A, OLFM1, TIAM1, NIN, TAOK2, FKBP4	0.000336314	0.00577401
	GO:0005788~endoplasmic reticulum lumen	APP, TOR2A, POGLUT1, TNC, TXNDC12, DMP1, TXNDC16, LIPC, STS, CDH2, DAG1, IL12B, IL12A, CHGB, MEN1, PDIA3, ARSA, TOR3A, COL27A1, WNT5B, IGFBP5, IGFBP4, APLP2, IGFBP3, WNT5A, COL23A1, SHISA5, ADAM10, ALG12, CNPY3, PDIA6, JMJD8, PDIA5, PDIA4, MINPP1, ACE2, ADAM17, COL4A1, COL4A4, COL4A3, EOGT, COL4A6, COL8A2, MXRA8, CERCAM, COL8A1, SERPING1, SCG3, CES3, SLC27A2, CES2, H6PD, SDC2, MTTP, PDGFB, PDGFA,…	0.000397908	0.0067556
	GO:0005635~nuclear envelope	GHDC, TOR2A, IPO11, NUP188, GOLT1A, ROGDI, RTCB, ITSN1, NRM, IPO7, GLE1, IPO8, IPO9, MYC, BANF1, TMPO, TOR3A, MLIP, NUP210, BROX, CYBB, ANXA11, ATP1B4, LMO7, VRK2, LEMD2, TMEM170A, CTDNEP1, IFI27, TYRO3, NSMF, WDFY3, ATF6, KPNB1, LRRC59, NUP205, POM121, SEH1L, MGST3, RNF180, MTMR8, RTN4, MTMR6, NUP160, FXR1, EBP, NUP85, NUP88, TOR1A, UBE2I, CBX5, NUP155, CBX3, INSR, PARP16, NUP153, TOR1B, PARP11,…	0.000435751	0.00731679
	GO:0031234~extrinsic component of cytoplasmic side of plasma membrane	ERRFI1, SNAP25, HIP1, SYAP1, SLA, MCF2L, AKT1, RAC1, JAK2, RGS8, JAK3, TGM3, JAK1, SYK, KCNAB1, KCNAB2, RHOA, TIRAP, FGR, TIAM1, ZAP70, LCK, TRAF6, MYZAP, SHANK3, ALOX15, CYTH3, RACGAP1, CNR2, SNX9, FYN, LYN, FARP1, DTNA, YES1, CAV2, STAC, TNK2, TNK1, OSBPL2, PTK6, PTK2, CYLD, SNX18, FER, DLG4, STAC2, ESYT3, KRAS, ESYT2, FRK, FERMT2, CDK16	0.000445129	0.00739301
	GO:0043679~axon terminus	CHRM2, PCSK1, CHRM1, KCNC1, KCNC2, KCNA1, FMR1, KCNC3, PTPRN, KCNA2, KCNC4, SLC1A1, DIXDC1, HNRNPR, KCNA6, CLCN3, ELK1, SLC6A3, SLC8A1, CDH8, SLC8A2, CRHR2, FLRT3, GPER1, SNCG, SLC17A8, GLUL, SRSF10, SNCA, PACSIN1, NTRK2, EPHA4, CASR, PRRT2, ITGA2, TPBG, SLC4A10, OPRK1, PDYN, RNF40, SLC8A3, TANC1, SLC4A8, PNOC, CDHR3, ROR1, ATP6V0D1, RAB5A	0.000513021	0.00842899
	GO:0070382~exocytic vesicle	SYT5, SYT4, SYT3, SYT2, SYT1, SYT15, RAB27A, RAB27B, SYT13, IGF1, SYTL5, SYT8, SYTL4, SYTL3, SYT7, NKD2, SYT17, SYT6, SYTL2, RAB10, SYT12, SYT11, SYT10, DPYSL3	0.000556143	0.00904028
	GO:0030173~integral component of Golgi membrane	SLC35B3, SLC35B2, UBIAD1, SAMD8, SLC35B4, SGMS1, ZDHHC20, TEX261, FURIN, PCSK7, SGMS2, RFNG, ATP2C1, IER3IP1, PCSK5, CUX1, MAN1C1, QSOX1, B4GALNT1, QSOX2, SLC35A5, FKTN, CSGALNACT1, SLC35A2, SYT4, SLC35A1, SLC35A3, GALNT2, ENTPD4, CSGALNACT2, TVP23A, SLC39A13, TVP23B, TVP23C, CASD1, BET1L, ZDHHC15, YIF1B, ACER2, TPST1, RER1, TBC1D20, ACER3, STEAP2, ERGIC1, BET1	0.000603238	0.00969683
	GO:0031201~SNARE complex	NAPA, SNAP25, NAPB, SNAP47, STX12, STX17, STX16, GOSR2, SNAP23, STX18, GOSR1, CPLX2, CPLX1, NAPG, CPLX4, STX11, CPLX3, SNX4, VTI1A, STX6, STX4, STXBP5, STX3, STX2, YKT6, SNAP29, VTI1B, STX7, BET1L, STXBP5L, STX1B, VAMP7, VAMP1, TSNARE1, VAMP4, STX1A, VAMP2, BET1	0.000609225	0.00969683
	GO:0030139~endocytic vesicle	SH3KBP1, PIK3C2B, AMOT, RABGEF1, FFAR4, FLOT2, AMN, VPS9D1, PLEKHG5, AVPR2, STX7, APOA1, AVPR1A, GAPVD1, TIRAP, MTSS1, CD2AP, RABEP1, RAPGEF2, HCLS1, RIN3, RIN1, STAM2, RAPGEF6, RIN2, ARF6, RALA, RAB5B, RAB5C, NRXN1, LPAR1, LPAR2, PLD1, DPP4, MYO6, RAB11FIP3, RAB11FIP4, ABCA1, DAB2IP, IGF2R, EHD1, EHD2, OCLN, EHD3, EHD4, CD207, RAB13, RAB17, RAB5A	0.000620738	0.00973817
	GO:0070821~tertiary granule membrane	SNAP25, FRMPD3, SNAP23, SLC2A3, FCAR, PLAU, CLEC5A, SIRPA, OLR1, CD177, CD53, HGSNAT, CHRNB4, CD93, SLC11A1, ATP6AP2, CYBB, ADAM10, ANO6, TMC6, KCNAB2, ATP11A, DYNLL1, RAP2C, CLEC4C, CEACAM1, RAP2B, CLEC4D, VAMP1, ADAM8, CEACAM8, CD47, TMEM63A, CLEC12A, PTAFR, UBR4, PLD1, NRAS, STOM, CD59, LAIR1, MGAM, SIGLEC14, LILRB2, SVIP, PTPRB, TSPAN14, RAB14, LAMTOR2, CYSTM1, LAMTOR3, SIGLEC5	0.000627185	0.00973817
	GO:0000932~P-body	TRIM71, LIMD1, ELAVL1, EDC3, SYNE1, ZC3H12D, EIF4ENIF1, ZFP36, TRIM5, NANOS2, RC3H1, PATL1, CARHSP1, PSMA4, XRN1, CSDE1, TOP1, SQSTM1, AJUBA, DCP2, DDX6, C9ORF72, ZFP36L1, BTBD1, POLR2D, BTBD2, IGF2BP1, IGF2BP3, IGF2BP2, DCPS, EIF4E, APOBEC3C, YTHDF1, YTHDF2, APOBEC3F, YTHDF3, APOBEC3H, SAMD4A, SAMD4B, WTIP, PUM1, AICDA, PNRC1, LSM3, PNRC2, PAN2, ISG20, TNRC6C, MOV10, MEX3B, CPEB1, LSM6, MEX3A, C…	0.000630941	0.00973817
	GO:0032154~cleavage furrow	ITGB1, RALA, DCTN3, PDXP, MYLK, RAB21, PPP1CC, RACGAP1, PSD2, HMCN2, FSD1, HMCN1, MYH10, RAB11FIP3, RAB11FIP4, CEP55, MEN1, PSD, NDE1, RDX, ANKRD45, WDR73, MASTL, RHOC, RHOA, RAB11A, RHOB, SSH1, CIT, PITPNM1, KATNBL1, ZFYVE19, SPIRE2, MYH9, PKN2, KIF20A, NF2, STAMBP, PLCD3, OR2A4, ARF6	0.000668274	0.0102112
	GO:0099055~integral component of postsynaptic membrane	CHRM2, NRP1, NLGN1, NRP2, NLGN2, DAGLA, KCNC1, KCNA1, CHRNA6, KCNA3, GRIK4, ABHD6, HTR2A, SLC6A1, CLCN3, SLC6A3, SLC8A1, PCDH17, SLC6A4, GRM5, FLRT3, ADORA1, DRD1, CACNG5, FXYD6-FXYD2, EPHA4, GABBR1, OPRK1, SLC6A11, SLC6A6, ADORA2A, SLC6A9, P2RX1, CANX, CSPG5, FXYD6	0.000701034	0.0106057
	GO:0055037~recycling endosome	ITGB1, APP, RNF11, MCTP1, TFRC, PANK1, HFE, ITSN1, WIPF3, MLC1, AQP2, C1ORF210, ARHGAP44, EEA1, RABGEF1, AP1G1, GPER1, LDLRAP1, RAB8A, PLEKHJ1, USP6, SLC11A2, ATG9A, STX7, LMTK2, ANK2, ATP11B, ATP11A, SLC9B2, NISCH, BACE1, FCHSD1, RAP2A, FCHSD2, RABEP1, SLC9A7, GPR161, ADPRH, DENND6B, ULK1, SGK3, TNIK, ABCG1, LTF, GRIA1, STX12, REP15, WASH4P, PLA2G5, CLCN3, ABCB11, SLC30A10, RAB11FIP1, SH3TC2, RA…	0.000763215	0.0114333
	GO:0030175~filopodium	ITGB1, SNAP25, TENM2, B4GALT1, SPEF1, RAPH1, PPP1R9A, ACTG2, PPP1R9B, UBE2Q1, PALM, DAG1, EPHA4, CXADR, ACTN2, NGDN, UNC5C, SRCIN1, ERMN, ARL4C, ENAH, TIAM2, RUFY3, SPATA13, NOS1AP, ITGA6, CD302, LCP1, RAPGEF3, GPM6A, TWF1, IQGAP2, CDC42, FGD4, PODXL, PDPN, MYO6, IGF2BP1, DMD, VASP, FARP1, DYNC1H1, VCAM1, MYO10, RDX, MSN, BAIAP2, SCIMP, VIL1, KITLG, ACTC1, ABI2, CDK5, TRPV4, ABI1, NF2, FGF13	0.000846692	0.0125606
	GO:0030285~integral component of synaptic vesicle membrane	STX12, PTPRS, CLCN3, TMEM163, SYNGR1, SV2C, SV2A, STX6, MAL2, SLC17A6, SLC17A7, SLC17A8, GABRA2, SYT4, SYT1, SLC30A3, SLC6A17, WFS1, OPRK1, SYP, ATP2B1, SCAMP1, SLC6A9, SYPL1, STX1A	0.000873105	0.0128279
	GO:0030057~desmosome	CDSN, B4GALT1, JUP, KAZN, KLHL24, EVPL, PPL, TCHP, PNN, CDH2, PERP, PKP2, DSG1, PKP1, DSG2, UBA1, PKP4, CTNNA3, DSG3, DSG4, DSC1, DSC3, JAM3	0.00091355	0.0132943
	GO:0030666~endocytic vesicle membrane	SCARB2, SCARB1, CSF3R, STAB2, WASL, AP2A2, CD36, SCARF1, HLA-DPA1, WLS, WNT5B, WNT5A, ENTPD7, ACE2, DYNC1LI1, SMO, GPR161, PICK1, HBEGF, CAMK2B, GRIA1, GRIA2, CAMK2D, LRP1, CAMK2A, WNT6, CACNG8, UBC, CACNG2, RPS27A, CACNG3, RAB11FIP3, HLA-DQA1, WNT3, CACNG4, GRIA4, WNT4, LYN, MSR1, CD74, HLA-DRB5, WNT3A, WNT7B, CAV1, PTCH1, WNT7A, AP2B1, RAB11A, DLG4, HLA-DPB1, MDM2, HLA-DRB1	0.00103087	0.0148602
	GO:0016605~PML body	RB1, ZNF451, CIITA, TENM2, CALCOCO2, AKAP8L, PTEN, SMC5, PARK7, SMC6, CHD3, SPN, EIF4ENIF1, ZMYM2, CHEK2, SUMO3, SUMO2, TOPBP1, TRIM27, RNF111, PIAS4, MLIP, CSNK2A1, ATRX, TOP3A, SENP2, SIRT1, PATL1, TOPORS, PIAS2, THAP1, PIAS1, ELF4, KAT6A, WDFY3, SQSTM1, TP53, BLM, RGS14, SATB1, MAX, RNF4, NR2C1, HMBOX1, TERT, TP53INP2, UBN1, TP53INP1, MKNK2, ZBED1, PPARGC1A, SKIL, N4BP1, TCF7L2, UBE2I, CBX5, Z…	0.0011093	0.0158412
	GO:0005923~bicellular tight junction	FRMPD2, F11R, CLDN2, CLDN1, AMOT, CLDN22, CDH5, CCND1, CLDN23, BVES, CGNL1, MAGI1, PRKCI, PDCD6IP, CXADR, MAGI3, MAGI2, SHROOM2, FRMD4A, LSR, RPGRIP1L, ANK3, ASH1L, FRMD4B, TGFBR1, PARD3B, RAP2C, CLDN6, CLDN4, RAP2B, SAPCD2, CLDN14, CLDN9, CLDN8, MXRA8, CLDN19, CLDN18, RAPGEF2, ARHGEF2, ADCYAP1R1, USP53, ILDR1, WNK4, ILDR2, PARD6G, ARHGAP17, LIN7A, LIN7C, MTDH, CYTH3, CYTH2, PARD6B, CLMP, SH3BP1,…	0.00116235	0.0164451
	GO:0016328~lateral plasma membrane	GPSM2, SLC7A11, PKD1, CLDN1, PPP2R1A, CDH1, BSG, LEPR, SCN5A, BVES, SLC16A3, ABCC1, AXIN1, ANK3, ATP1B2, ATP1B1, CLDN4, CEACAM1, KCNQ1, CLDN18, DSG1, DSG2, ARL2, AKAP7, LIN7A, ATP1A1, LIN7C, IQGAP3, NKD2, CORO1C, ERBB3, GNA12, DMD, MARK2, SLC12A2, FZD3, SLC16A1, JUP, KCNB1, TBCD, NSG1, ATP2B1, MPP7, VANGL1, GJB2, DLG1, VANGL2, GJB1, MYO1C, SLC6A9, APC, MYO1A, RAB13, FGF13	0.00138236	0.0193784
	GO:0036477~somatodendritic compartment	SNAP25, SLC4A10, NSG1, MAP1B, TMEM108, STX4, MAPT, CACNG2, CACNG3, RAB5A, LDLR, CACNG4, JAM2	0.00193016	0.0268116
	GO:0045335~phagocytic vesicle	ITGB5, ZDHHC5, RAB22A, CTSS, RAB43, KIF5B, ITGAV, CD36, APPL2, RAB8A, RAB8B, APPL1, PDIA3, CYBB, ANXA11, ATG14, RAB32, RAB31, VAMP7, CDC42EP4, RAB34, CDC42EP2, TRIM14, RAB38, RAB7A, BECN1, STX12, STXBP4, STXBP1, VPS26B, AMBRA1, CLCN3, CDC42, RAB23, STX6, SRGAP2, RAB11FIP5, SLAMF1, ABCA1, UVRAG, GSN, RAB39A, SCIMP, RAB11A, RAB11B, MYO1C, RAB14, SYT11, ZYX, RAB5A	0.0019633	0.0270264
	GO:0000118~histone deacetylase complex	RERE, HDAC4, HDAC5, KDM3A, HDAC2, KDM3B, HDAC10, HDAC1, SATB2, HDAC11, JMJD1C, HR, HDAC8, HDAC9, PHF21A, HINT1, SIN3B, RBBP4, SIN3A, SAP30L, NRIP1, TBL1Y, SAP18, TBL1X, CBX5, MBD2, TRERF1, SAP30, NCOR1, TBL1XR1, ZNF217, RCOR3, RCOR1	0.00228747	0.0312076
	GO:0070062~extracellular exosome	TFRC, ITSN1, GHITM, F11R, CAPNS1, DPYSL2, PSMD3, ANKFY1, PRKACA, PRKACB, WLS, CHID1, GBP6, GSTK1, CACNA2D1, DICER1, HSPG2, SND1, CD2AP, SCAMP2, BCR, EML5, ACE2, SLC5A8, RBP4, SLC5A9, MTHFD1, PADI2, PLBD2, MTMR2, TTYH3, ABCB1, SHMT1, ABCB4, HPN, AGAP2, TPRG1L, SLC5A1, THY1, IQGAP2, C3, CYB5R1, HPX, HSPH1, C6, C7, PRKAR2B, FIGNL1, C9, PRKAR2A, EPB41L2, MYO6, PDGFC, SFN, RSU1, LYN, HLA-DRB5, JUP, NE…	0.00246745	0.0333651
	GO:0097060~synaptic membrane	GRIA1, ITGB1, CNTNAP2, MTMR2, RALA, LRP4, CDH8, SYDE2, GRIN2A, RIMS4, SRPX2, FLRT3, GHSR, ITGA3, PDE2A, ADAM10, BAIAP2, GRIN2B, NIPSNAP1, GRIN1, SLC6A7, DLG1, RAP2A, NDUFS7, SYNJ1, DLG4, PTPRA, NINJ1, AKAP9, KCNK1, DGKI	0.00267563	0.0358629
	GO:0030136~clathrin-coated vesicle	DENND1C, DENND1B, HIP1, PANK1, DENND1A, ABCB4, CLTC, STON1, SLC2A4, STON2, PIK3C2A, SNX3, GGA2, AP1G1, CLTCL1, FCHO2, MYO6, VTI1A, CLVS2, STX6, SH3BP4, SNX9, SCYL2, AP1M1, CLVS1, VPS18, SORT1, SGIP1, TNK2, VPS33A, ADAM10, OCRL, SCAMP1, SNAP91, EPN3, MYO1E, DAB2, SNX18, VPS41, AAK1, NUMB, GPR107, ASTN2, VAMP2, ASTN1, PICALM	0.00279357	0.036818
	GO:0030864~cortical actin cytoskeleton	PLEKHH2, SLC2A1, PPP1R9A, PPP1R9B, AKAP13, LASP1, CDH2, MOBP, CDH1, FLOT1, COTL1, CAPN2, FLOT2, DMD, MISP, SPTBN1, SPTBN2, GSN, DBNL, ACTN2, ACTN1, RDX, SHROOM2, SHROOM3, DSTN, MYRIP, ACTN4, SHROOM1, SPTB, SHROOM4, MED28, EEF1A1, MYO1A, TRPV4, DLC1, MYADM, LANCL2, HCLS1, MYZAP, NF2, DBN1, LLGL1, RAPGEF3	0.00287466	0.036818
	GO:1904813~ficolin-1-rich granule lumen	GPI, CDA, SERPINA1, DDX3X, TNFAIP6, GMFG, C1ORF35, HMGB1, APEH, CTSS, ALAD, HK3, PNP, FTH1, PSMD3, TIMP2, COTL1, PGM2, CAPN1, OSTF1, CTSD, PGM1, CTSB, KCMF1, ACTR2, DBNL, APAF1, DYNLT1, PGAM1, KRT1, COMMD3, MIF, MMP9, EEF1A1, ACLY, PKM, CRISPLD2, CAT, PPIE, ALDOC, PLEKHO2, ALDOA, PPIA, PAFAH1B2, VCL, KPNB1, CFD, ASAH1, PSMD12, CANT1, PSMD11, CAB39, PSMD14, A1BG, GNS, CST3, CAND1, COMMD9, ALOX5, M…	0.00289515	0.036818
	GO:0005694~chromosome	PRDM7, KHDC3L, FMR1, GTF2B, C1ORF131, EHMT1, HSF2BP, SMC6, SMC3, MKI67, SMC4, PWP1, HOXA13, SMC2, SMCHD1, KAT7, ZNF202, DDX18, KDM2A, KDM2B, FBXW7, ZBTB38, DNTTIP2, PRPF4B, ESCO2, CDYL, FBXO11, MSH6, SPOCD1, MYCL, NEIL3, EBNA1BP2, MSH2, THAP7, PRR19, GRWD1, NCL, ZNF830, CLOCK, ZNF276, BLM, PAXIP1, ANAPC16, SYCP2L, BOD1L1, PDS5B, RPF2, PDS5A, ZBTB4, RAD51AP1, SYCE2, RAD21, SURF6, BRIX1, USP51, LLP…	0.00290323	0.036818
	GO:0005764~lysosome	SCARB2, SCARB1, MLC1, TMEM97, IFI30, MPO, TIAL1, LAPTM4B, ZFYVE26, STS, NAGLU, TRIM29, LAMP2, CAPN2, PIP4K2A, VPS35, CAPN1, AP5S1, HLA-DOB, VPS36, CHID1, VPS18, ARSA, USP6, FNBP1, VPS33A, SLC11A1, SLC11A2, ARRDC3, STX7, EPDR1, ANK2, OCRL, ANK3, MFSD12, CHIT1, PLA2G15, DYNC1LI2, RRAGC, TRIM17, KCNQ1, RRAGD, SLCO2A1, SIDT1, VOPP1, RAB38, SQSTM1, IFNAR1, SIDT2, ARL8B, KCNE1, CALCRL, FUT10, VPS26A, C…	0.00290915	0.036818
	GO:0099061~integral component of postsynaptic density membrane	GRIA1, CHRM1, PTPRS, CLSTN2, GRIK5, ADAM22, EFNB2, CACNG7, GRIN2A, EFNB3, LRRTM3, NETO1, ERBB4, SLITRK1, LRRTM2, NPTN, GSG1L, CACNG2, LRRC4C, CACNG3, SLC16A3, CACNG4, LRRC4B, GRID2, EPHA7, GRID1, DCC, NRG1, SLC30A1, ATP2B2, SORCS3, GRIN2D, SHISA6, LRFN4, GRIN3A, LRFN1, CNIH2	0.00291193	0.036818
	GO:0032580~Golgi cisterna membrane	GPR89A, B4GALT1, CHPF, GPR89B, GOLGA3, TMED3, TMED2, GAL3ST4, CSGALNACT1, GOLGA8R, ST6GAL1, ST6GAL2, CSGALNACT2, COG3, GOLGA8K, GOLGA8J, GOLGA8M, ARAP1, GOLGA8O, GOLGA8N, ZDHHC14, GOLGA8B, PITPNM1, GOLGA8G, GOLGA8F, GOLGA8H, B4GALT6, B4GALT7, GOLGA8A, B4GALT4, B4GALT5, CANT1, SAR1B, FUT10, FUT11, ASAP2, ATP2C1, FUT2, FUT1, FUT4, APH1A, FUT6, RAB21, FUT5, FUT8, CHSY1, FUT9, INPP5E, ST3GAL4, CHSY3,…	0.00291556	0.036818
	GO:0031093~platelet alpha granule lumen	CFD, TOR4A, SERPINA3, APP, ORM1, SERPINA1, SPARC, SERPINE1, OLA1, PDGFB, PDGFA, F13A1, PLG, A1BG, THBS1, CLU, QSOX1, TIMP1, LEFTY2, VTI1B, FGB, TGFB2, TGFB1, APOOL, TGFB3, AHSG, ACTN2, EGF, HGF, ACTN1, FGG, IGF2, VEGFB, VEGFC, ACTN4, IGF1, GTPBP2, F5, VEGFA, F8, MMRN1, PCYOX1L, SERPING1, NHLRC2, HRG, ALDOA, PF4	0.003208	0.0401789
	GO:0000792~heterochromatin	FOXC1, UHRF2, HDAC1, SUV39H1, PSIP1, CHD5, BMI1, MECP2, SALL1, EME1, TRIM28, SALL4, ORC2, BEND3, SMARCAD1, MORC2, ZBTB18, MBD3, CBX8, CBX6, PHC2, CBX5, ANAPC7, CBX3, CBX2, CBX1, ATRX, MBD2, DNMT3A, SIRT1, WDR76, PML, TCP1, MPHOSPH8, EZH1	0.00345404	0.0429088
	GO:0005614~interstitial matrix	VIT, ECM2, EGFLAM, CCDC80, ADAMTSL4, COL14A1, ABI3BP, VWC2, TNC, VWA1, NAV2, KAZALD1	0.00354689	0.0437069
	GO:0030669~clathrin-coated endocytic vesicle membrane	CHRM2, SCARB2, TFRC, TYRP1, CLTC, TGFA, CD3G, LRP2, CD3D, AP2A2, EGFR, SLC2A8, TGOLN2, LDLRAP1, APOB, FCGR1A, KIAA0319, LDLR, HLA-DQA1, SH3GL2, HLA-DPA1, SLC18A3, CD74, HLA-DRB5, SYT2, FZD2, SYT1, FZD5, FZD4, EGF, AVPR2, WNT5A, AP2B1, IGF2R, EREG, BTC, CD4, EPGN, VAMP7, CD207, HLA-DPB1, ROR2, VAMP4, IL7R, RAB5A, HLA-DRB1, VAMP2, HBEGF	0.00365452	0.0446729
Molecular Functions	GO:0000978~RNA polymerase II core promoter proximal region sequence-specific DNA binding	ATF1, ATF2, RBPJ, SPIB, SPIC, PKNOX1, PKNOX2, MEF2A, HES7, ZNF17, ZNF287, HES6, MEF2C, ZNF285, MEF2B, ZNF284, ZNF283, ZNF281, RFX2, RFX3, BHLHA15, ZNF12, AR, RFX7, DDIT3, RFX4, RFX5, ATF6, CLOCK, ZNF277, ZNF275, ZNF274, ZBTB8A, GATA6, MYNN, GATA5, GATA4, GATA3, ZNF23, GATA2, ZNF24, ZBTB7B, ZBTB7A, ZNF268, ZBTB7C, ZNF264, JUN, ZNF263, ZNF260, NR2F1, PBX3, PBX2, NR2F2, ZNF34, FLI1, PBX1, NR2F6, NAN…	2.10954e-34	3.73705e-31
	GO:0000981~RNA polymerase II transcription factor activity, sequence-specific DNA binding	ATF1, ATF2, ZNF292, RBPJ, SPIB, SPIC, BBX, PKNOX1, PKNOX2, MEF2A, HES7, ZNF17, ZNF287, HES6, MEF2C, ZNF285, MEF2B, ZNF284, ZNF283, ZNF281, RFX2, ZNF10, RFX3, BHLHA15, ZNF12, AR, ISL2, RFX7, DDIT3, RFX4, RFX5, ATF5, ATF6, CLOCK, ZNF275, ZNF274, ZBTB8A, SHOX2, GATA6, MYNN, ZNF20, GATA5, GATA4, GATA3, ZNF23, GATA2, ZNF24, ZNF25, ZBTB7B, ZBTB7A, ZNF266, ZBTB7C, ZNF264, JUN, ZNF263, ZNF260, PBX3, PBX2…	1.68604e-31	1.99121e-28
	GO:0046872~metal ion binding	ATF2, ITSN1, ZC3H12D, ZC3H12C, ALKBH5, CAPNS1, AKT2, ZC3H12B, ANKFY1, ZNF17, CACNA2D1, CACNA2D2, RC3H1, ZNF10, ZNF12, CACNA2D4, ACE2, ISL2, EWSR1, ZC3H11A, SAR1B, ZNF20, BAZ2A, BAZ2B, ZNF23, ZC3HAV1, ZNF24, ZNF25, ADAMTS10, ADAMTS16, ADAMTS14, RNF214, RNF213, RNF216, ADAMTS19, RNF217, ADAMTS17, TOE1, CREBBP, TIPARP, NEBL, ZNF34, ZNF35, RNF223, RNF222, RNF224, AGO3, DZIP1, DZIP3, RNF220, ZNF497, Z…	8.69781e-29	7.70409e-26
	GO:0001228~transcriptional activator activity, RNA polymerase II transcription regulatory region sequence-specific binding	ATF1, ATF2, ZNF175, EHF, ZNF292, FOXI1, RAX, RBPJ, BACH1, IKZF3, ELK1, ELK3, SOX2, SPIB, ELK4, SPIC, HOXA9, SOX1, SOX17, ZNF606, CREB3L4, MYC, CREB3L2, MYB, ZNF845, HOXA1, SOX9, ZNF721, HOXA7, ZNF841, SOX4, TP63, MEF2A, MEF2C, MEF2B, RFX2, EBF2, SOX11, EBF3, SOX12, BHLHA15, HNF1A, SOX10, RUNX2, RUNX1, AR, DDIT3, RFX4, RFX5, HOXB3, HOXB2, HOXB1, ATF5, CLOCK, ATF6, TP53, HOXB5, ZNF395, CASZ1, EPAS1…	2.10219e-24	1.48961e-21
	GO:1990837~sequence-specific double-stranded DNA binding	ZNF177, ATF2, RAX, HNRNPU, ELK1, BACH2, ELK3, SPIB, ELK4, HOXA9, ZSCAN31, CREB3L4, BBX, HOXA1, HOXA7, PKNOX1, HOXA4, PKNOX2, HES7, HES6, MEF2C, MEF2B, MBNL2, ZNF281, RFX2, SOX14, RFX3, ZNF12, SOX12, BHLHA15, SOX10, ISL2, HOXB9, RFX7, RFX4, RFX5, HOXB4, ZSCAN23, HOXB2, HOXB1, HOXB8, CLOCK, ATF6, HOXB6, HOXB5, ZSCAN29, ZNF276, ZNF274, SHOX2, GATA6, GATA5, GATA4, ZNF23, GATA3, GATA2, ALX4, HOXC4, AL…	1.04912e-20	6.19508e-18
	GO:0003700~transcription factor activity, sequence-specific DNA binding	ATF1, ATF2, ZNF175, EHF, RBPJ, BACH1, ELK1, BACH2, ELK3, SPIB, ELK4, HOXA9, CREB3L4, MYC, CREB3L2, GPBP1, PKNOX1, MEF2A, HES6, MEF2C, ZNF285, MEF2B, ZNF281, SOX13, RFX2, RFX3, SOX11, BHLHA15, SOX10, AR, HOXB9, RFX7, DDIT3, RFX4, RFX5, HOXB3, ATF5, CLOCK, ATF6, ZNF155, ZNF395, GATA6, GATA5, GATA4, GATA3, GATA2, HIF1A, POU5F1B, ZSCAN10, NKX2-1, NKX2-5, ZNF148, ZBTB7A, ZNF268, JUN, ZNF263, ZNF383, J…	3.23496e-20	1.63735e-17
	GO:0001227~transcriptional repressor activity, RNA polymerase II transcription regulatory region sequence-specific binding	ZNF177, ZNF175, MYT1L, GFI1, BACH1, BACH2, IKZF5, ELK3, MYC, ZNF846, HES6, ZNF705G, ZNF705D, ZNF705B, ZNF281, SOX13, ZNF705A, ZNF10, OVOL1, THAP1, HOXB8, TP53, ZNF398, ZBTB8A, ZNF391, ARX, ZBTB1, ZNF20, GATA3, ZBTB5, ZNF25, ZBTB4, PCBP3, PRDM16, ZNF148, PATZ1, ZBTB7A, ZNF266, JUN, ZNF263, ZNF140, BCL11A, SNAI3, NFATC3, NR2F1, NFATC2, NR1D2, NR2F6, SOX30, POU6F1, THAP11, ZBTB6, SNAI1, SNAI2, NANOG…	5.28245e-12	2.33947e-09
	GO:0003677~DNA binding	ATF2, ZNF292, RBPJ, RABGEF1, GPBP1, BBX, PKNOX1, PKNOX2, MEF2A, HES7, HES6, HEMK1, WDHD1, MEF2C, ZNF285, RFX2, SETMAR, RFX3, DICER1, AR, ISL2, RFX7, TBPL2, DDIT3, RFX4, RFX5, TBPL1, CLOCK, ZNF274, PARPBP, SHOX2, GATA6, GATA4, BAZ2A, GATA3, BAZ2B, DEDD2, HMGXB4, HMGXB3, ZBTB7A, ZNF268, PPARGC1A, JUN, ZNF263, PBX3, PBX2, ZNF35, FLI1, PBX1, SETX, MLLT10, NANOG, ZBTB8B, ZNF496, BHLHE41, HOXC13, ZNF45…	1.33739e-11	5.26486e-09
	GO:0005524~ATP binding	MYLK, TBK1, AKT2, PRKACG, AKT3, AKT1, PRKACA, PRKACB, XYLB, CSNK2A1, CSNK2A2, DICER1, BCR, LARS2, MTHFD1, IDNK, ABCB1, ABCB7, ABCB4, ABCB5, AGAP2, ABCB8, ABCB9, PRPSAP1, RNF213, HSPH1, HLCS, FIGNL1, MYO6, PIP5K1A, PIP5K1B, PIP5K1C, ABCA1, LYN, ABCA2, MYH7B, ABCA5, ABCA6, ABCA3, EIF2AK1, ABCA4, ABCA9, EIF2AK3, EIF2AK2, ABCA8, EIF2AK4, SETX, MOV10, UCK2, UCK1, C8ORF44-SGK3, HYOU1, PRKAG1, PRKAG2, A…	1.76808e-11	6.26432e-09
	GO:0000976~transcription regulatory region sequence-specific DNA binding	FOXA1, GABPB2, CCNT1, GFI1, PRDM5, FOXI1, ZBTB20, ARID4A, ARID4B, AHR, GABPB1, ETS1, ELK1, SOX2, YY1, SOX17, CREB3L2, ZNF568, SOX6, PITX2, SOX7, SOX4, TP63, SOX5, MEN1, MEF2C, MSX2, ZNF281, SOX13, RFX3, ARID5B, SOX11, SOX12, HNF1A, SOX10, RUNX1, PIAS1, AR, DMTF1, TBL1XR1, DDIT3, TFAM, ATF5, MZF1, ATF6, TP53, KMT2D, ZBTB8A, DLX2, DLX3, DLX5, TCF7, GATA6, GATA5, GATA4, GATA3, FOXO3, GLIS2, DHX36, P…	2.43717e-11	7.84991e-09
	GO:0004842~ubiquitin-protein transferase activity	UBE2D4, UBE2D2, UBE2D3, FBXO25, UBE2D1, UBE2L6, CBLB, UBE3A, FBXO21, FBXO22, UBE2L3, RNF115, HERC3, MAEA, HERC2, CDC23, TRIM28, HERC1, RNF19A, FBXO4, TRIM25, FBXO3, TRIM27, RAG1, TRIM23, FBXO9, HERC6, MYLIP, AREL1, FBXW8, UBE2E3, UBE2E1, NSMCE1, RC3H1, UBE2E2, MUL1, LMO7, FBXO10, FBXO11, FBXW2, RNF40, KLHL42, RNF41, RBX1, RNF123, CDC34, TRIM17, KCTD10, HECW2, HECW1, KCTD13, TRIM13, NHLRC1, RBCK1,…	6.27778e-10	1.85351e-07
	GO:0031267~small GTPase binding	CYFIP2, IPO13, USP6NL, NCKAP1, CYFIP1, ERRFI1, IPO11, GCC2, GCC1, EPS8, RABGEF1, GOLGA4, RUSC2, RASSF3, RASSF5, ARFIP2, ANKFY1, PLCE1, UNC13B, GAPVD1, SYTL5, SYTL4, SYTL3, SYTL2, DAAM1, DAAM2, KCTD13, RIN3, ULK1, PFN1, RIN1, RIN2, CDC42SE1, ADCYAP1R1, MAPKAP1, MYCBP2, IQGAP2, IQGAP3, C9ORF72, RAB11FIP1, MICAL1, RAB11FIP2, RAB11FIP3, RAB11FIP4, EXPH5, RAB11FIP5, ABCA1, NGFR, RABGAP1L, HACE1, RCC2,…	1.33838e-09	3.64761e-07
	GO:0043565~sequence-specific DNA binding	ATF1, EHF, FOXI1, RBPJ, IKZF3, ELK1, ELK3, SOX2, SPIB, ELK4, HOXA1, GSC2, SOX9, HOXA7, VRTN, MEF2A, ZNF281, SOX13, SOX14, THAP1, AR, RFX5, THAP9, TFAM, HOXB2, ATF5, CLOCK, ATF6, ZNF274, EPAS1, GATA4, ZNF24, HIF1A, ZBTB4, PGBD2, ZSCAN10, PRDM16, ZBED1, ZNF148, NKX2-5, PPARGC1A, EGR1, ZNF263, EGR2, ZNF140, FOXF2, EGR4, FOXF1, NR2F1, NR1D2, NR2F2, ZNF35, FLI1, NR2F6, FOSL2, POU6F1, FOSL1, GOLGB1, DM…	3.06968e-09	7.76849e-07
	GO:0000977~RNA polymerase II regulatory region sequence-specific DNA binding	ZNF177, RB1, ATF1, ATF2, ZNF175, IKZF5, ZNF846, BBX, ZNF844, TP63, MEF2A, MEF2C, MEF2B, ZNF705G, ZNF705D, ZNF705B, ZNF705A, ZNF10, ACTN4, RUNX3, RUNX1, RFX5, HOXB1, HOXB8, ATF5, ATF6, ZNF398, CASZ1, ZBTB8A, EPAS1, ZNF391, ARX, TWIST2, ZNF20, GATA4, ZBTB5, HIF1A, ZNF25, ZBTB4, ZNF709, NHLH1, NKX2-1, ALX4, ALX1, RREB1, HOXC8, ZBED4, ZNF266, EGR1, XBP1, FOXF2, FOXF1, PBX2, ZNF35, PBX1, FOSL2, ISX, P…	9.91545e-09	2.22991e-06
	GO:0008270~zinc ion binding	CDA, TES, MYT1L, EHMT1, ZFYVE1, ALKBH8, ZDBF2, RNF112, RABGEF1, ZMIZ1, ZMIZ2, EARS2, PRKCB, SETMAR, RC3H1, PRKCA, AR, ACE2, RNF125, CDIP1, SF1, ZNF276, ENPEP, DHH, SHMT1, GATA6, GATA5, GATA4, GATA3, MEFV, ADH7, GATA2, ADH5, ADH6, ANAPC11, ADAMTS15, GRIN2A, ADAMTS13, RNF216, RNF217, ZNF146, BRAP, CREBBP, PHC2, PHC1, SIVA1, NR2F1, TRIP4, NR1D2, LNPEP, NR2F2, PHC3, GRIN2B, ST18, NR2F6, THAP11, TADA2…	1.00702e-08	2.22991e-06
	GO:0004712~protein serine/threonine/tyrosine kinase activity	TRIO, TP53RK, RPS6KA4, RPS6KA3, RPS6KA6, RPS6KA5, TBK1, RPS6KA2, AKT2, PRKACG, CHEK2, RPS6KA1, CHEK1, AKT3, CDK20, AKT1, PRKACA, PRKACB, EPHB1, EPHB4, EPHA5, EPHA4, PRKCI, EPHA7, CSNK2A1, DAPK1, PRKCB, EPHA8, DAPK2, PRKCE, CSNK2A2, PRKCD, PRKCA, CSNK1E, UHMK1, BCR, PRKD3, TYRO3, BTK, SIK3, ULK3, ULK2, ALPK3, ULK1, PRKCQ, SIK2, PRKD1, EPHA1, EPHA3, EPHA2, EPHA10, PRKDC, TXK, WNK4, TTBK1, TTBK2, NU…	1.13774e-08	2.37117e-06
	GO:0019901~protein kinase binding	ATF2, ERRFI1, CCNK, TFRC, MAML1, RPS6KA3, ZFYVE26, RPS19, DPYSL2, CHEK2, CDK5RAP1, AKT1, GNAT1, TRIM27, SLC12A6, PRKACA, PRKACB, SLC12A7, CDK5RAP3, MEF2A, PRKAB2, PRKCD, AP1B1, ANK2, UNC5C, ACSL3, MAPK8IP2, ATG13, MAPK8IP1, NISCH, STX1B, CCNY, TRIM14, MTCP1, VDAC1, CD226, KIF20A, EPHA1, TP53, LLGL1, SKAP1, GRB7, CTBP2, STXBP1, MAPKAP1, GATA6, AGAP2, GATA4, THY1, HIF1A, ZBTB4, RACGAP1, PRKAR2B, MI…	2.73544e-08	5.38425e-06
	GO:0005085~guanyl-nucleotide exchange factor activity	TRIO, DENND5B, ITSN1, KNDC1, RAPGEFL1, RCBTB2, THG1L, PREX2, DOCK11, RABGEF1, PREX1, CYSLTR2, HERC2, HERC1, PLCE1, ARHGEF40, FBXO8, SBF1, SBF2, SWAP70, GAPVD1, BCR, TIAM2, TIAM1, OBSCN, FRMD7, SPATA13, ELMO1, RIN3, DENND6B, RIN1, RIN2, ARHGEF28, MYCBP2, ADRB1, RASGRP1, C9ORF72, RASGRP3, RIC8A, ABR, RAP1A, RIC8B, SLC38A9, RALGDS, ARHGEF33, PRPF38B, EIF2B3, ANKRD27, EIF2B2, IQSEC2, DENND4B, ARHGEF3…	5.45088e-08	1.01645e-05
	GO:0042802~identical protein binding	ATF1, ATF2, TFRC, CLDN2, CLDN1, LACTB, ZFYVE27, TBK1, UBASH3B, DPYSL2, DPYSL3, AKT1, WLS, CXADR, CSNK2A1, FNBP1, BHLHA15, CD2AP, CLDN6, ACE2, CLDN4, EWSR1, CLDN9, CLDN8, DDIT3, PSME3, TMEM79, RBCK1, ATF6, CGGBP1, SF1, MTMR2, SHMT1, TPRG1L, PDGFB, PDGFA, CLCNKA, GATA3, ZNF24, PRPSAP1, KLRK1, HMGXB4, GRPEL1, HLCS, MYO6, RDH16, SFN, HEXIM1, PRRT1, JUN, EIF2AK3, EIF2AK2, LYZ, SETX, COL1A1, UCK2, PPFI…	1.95233e-07	3.45855e-05
	GO:0004674~protein serine/threonine kinase activity	TRIO, TP53RK, RPS6KA4, RPS6KA3, RPS6KA6, RPS6KA5, TBK1, RPS6KA2, AKT2, PRKACG, CHEK2, RPS6KA1, CHEK1, AKT3, CDK20, PDK3, AKT1, CPNE3, PRKACA, PRKACB, PRKCI, CSNK2A1, DAPK1, PRKCB, DAPK2, PRKCE, CSNK2A2, PRKCD, PRKCA, CSNK1E, UHMK1, BCR, PRKD3, SIK3, ULK3, ULK2, ALPK3, ULK1, PRKCQ, SIK2, PRKD1, PRKDC, WNK4, TTBK1, TTBK2, ABR, NUAK1, NUAK2, STK38L, TRPM7, CDK17, SRPK2, CDK18, CDK19, DMPK, PLK2, EIF…	2.87002e-07	4.84214e-05
	GO:0003779~actin binding	GMFB, WIPF1, WIPF2, GMFG, WIPF3, IPP, DIXDC1, HNRNPU, MYLK, EPS8, BAIAP2L1, DAG1, MYOZ3, TNS4, MYOZ2, TNS1, VPS18, ACTN2, LIMCH1, ACTN1, AFAP1, MYO7A, ACTN4, DAAM1, DAAM2, MAP1B, MAP1A, TLN2, PFN1, PFN2, MACF1, EPB41, TWF1, IQGAP2, MEFV, ACTR3B, EPB41L1, MICAL1, EPB41L2, MYO6, STK38L, TRPM7, SPTBN1, SPTBN2, VASP, RDX, MICAL3, MYO5A, PARVA, PARVB, CGN, INO80, FHDC1, PTK2, ANLN, CCDC88A, PARVG, MYO…	5.05796e-07	8.14561e-05
	GO:0005096~GTPase activator activity	USP6NL, ERRFI1, PREX2, PREX1, SYNGAP1, TBC1D22A, AGFG2, AGFG1, TBC1D10B, STARD8, GAPVD1, BCR, TIAM2, ARHGAP19-SLIT1, ADPRH, RIN3, RIN1, RIN2, LLGL1, NPRL3, AGAP2, AGAP1, AGAP3, THY1, IQGAP2, IQGAP3, ABR, RACGAP1, STXBP5, NCKAP1L, TBC1D8B, STARD13, JUN, RABGAP1L, EIF5, ARHGAP9, NRP1, ARHGAP8, GDI1, GDI2, ARHGAP1, CHM, SIPA1L2, ARHGAP5, SIPA1L3, ARHGAP6, SIPA1L1, GARNL3, VAV3, ELMOD2, ELMOD3, GMIP,…	6.28514e-07	9.68185e-05
	GO:0001618~virus receptor activity	CD86, SCARB2, ITGB1, SCARB1, CLEC4M, ITGB5, TFRC, CD81, CD80, ITGB3, HTR2A, IDE, F11R, PVR, CLDN1, ICAM1, MRC1, BSG, CLEC5A, DAG1, ITGAV, ITGB7, HAVCR1, CCR5, SERPINB3, CR1, CXADR, ITGA2, CLDN6, ACE2, ILF3, PLSCR1, NPC1, CLDN9, TYRO3, CDHR3, ITGA5, CD46, CLEC4G, XPR1, EPHA2, GYPA, SELPLG, SLC20A2, SLC1A5, SLC7A1, EGFR, DPP4, EFNB2, EFNB3, TNFRSF14, NCAM1, LDLR, CD55, SLAMF1, GPR15, SIVA1, MOG, SL…	2.84872e-06	0.000420543
	GO:0061629~RNA polymerase II sequence-specific DNA binding transcription factor binding	RB1, ATF2, TCERG1, KDM1A, KEAP1, AHR, RBPJ, ETS1, ELK1, ETS2, CRKL, SOX17, PITX2, PITX1, GTF2I, MEF2A, HES6, MEF2C, PIAS2, RBX1, AR, NIF3L1, IFI27, KAT6B, KAT6A, DDIT3, FIZ1, ZFPM2, TRIB1, TRIB2, ZFPM1, TP53, ZBTB8A, CTBP1, PRKDC, EPAS1, GATA4, XPC, PRDM13, GATA3, GATA2, STK4, HIF1A, MTDH, NEUROD1, NHLH2, DDRGK1, NKX2-1, E4F1, NKX2-5, PPARGC1A, SMAD2, BBS1, CREBBP, JUN, EGR2, SMAD4, SMAD3, SETD1A…	3.39641e-06	0.00048134
	GO:0003729~mRNA binding	EIF4A1, SLC4A1AP, TACO1, FMR1, EIF4A3, HDLBP, MSI1, HNRNPR, CASC3, PARK7, MSI2, EDC3, RPL7, NYNRIN, ZC3H12D, EIF4ENIF1, ZC3H12C, ZFP36, RAVER1, MYC, PEG10, ZC3H12B, RAVER2, SNIP1, LUC7L, DENR, NUDT16, EIF2A, NANOS1, NANOS2, SRRM3, SRRM4, RBFOX1, AQR, RBFOX2, RBFOX3, KHNYN, RC3H1, THOC5, ATXN2L, RBMXL3, ARC, SLPI, ZC3H11A, RBM14-RBM4, RPL24, PPIE, SRSF4, SRSF6, SNRPC, SRSF7, SF1, DDX6, KHDRBS2, RB…	4.99821e-06	0.000681102
	GO:0004672~protein kinase activity	MYLK, RPS6KA3, RPS6KA6, RPS6KA5, RASSF2, TBK1, TRIM28, RPS6KA2, AKT2, CHEK2, RPS6KA1, CHEK1, AKT3, CDK20, PDK4, TRIM24, PDK3, AKT1, PRKACA, PRKACB, PDK2, PDK1, EPHA4, PRKCI, CSNK2A1, DAPK1, PRKCB, DAPK2, PRKCE, CSNK2A2, PRKCD, MMD2, PRKCA, CSNK1E, SIK3, ULK3, PRKCQ, TRIB1, EPHA1, TRIB2, EPHA10, PRKDC, TXK, WNK4, TTBK2, NUAK1, NUAK2, STK38L, CDK17, SRPK2, CDK18, CDK19, EIF2AK1, EIF2AK3, DCLK3, DCL…	5.34993e-06	0.00070203
	GO:0003712~transcription cofactor activity	TCERG1, NAB1, NAB2, JMJD1C, HR, ZXDA, KAT5, ZXDB, DPF1, DPF2, DPF3, KAT7, SUPT20H, PIAS4, MED1, PIAS3, KDM2A, KDM2B, MED8, MED9, MED4, MED6, PIAS2, SND1, PIAS1, SAP30, MED7, EWSR1, KAT6B, KAT6A, HDGFL1, PXN, MED12L, MTDH, NPAT, MED31, PRDM16, LPXN, CAMTA1, ZBED1, CAMTA2, PPARGC1A, PPARGC1B, AKIRIN2, AKIRIN1, CREBBP, PHF10, BCL11A, FUS, PHF12, HMGA1, HMGA2, NMI, MED13L, GON4L, CNOT2, CALCOCO1, BTG…	1.16443e-05	0.00147342
	GO:0031625~ubiquitin protein ligase binding	RB1, RPL5, UBE2L6, SMC6, UBE2L3, HERC2, TRIM28, UBASH3B, CHEK2, PSMD1, PRKACA, PRKACB, GABARAPL3, ARRDC5, RPL23, YOD1, PRKAR1A, TXNIP, TRIB1, TRIB2, ATF6, TP53, BLZF1, ABCB1, HIF1A, GABARAP, UBE2J1, PRKAR2B, PRKAR2A, HLTF, PCBP2, SNX9, MAGEC2, PATZ1, PPARGC1A, LYN, NGFR, JUN, XBP1, EGR2, FZD5, FZD4, XRCC5, FZD6, ERLIN1, FZD8, ERLIN2, MC1R, NPLOC4, TOLLIP, CALR, RAD18, DAZAP2, GPI, DET1, CDKN1A, C…	1.50545e-05	0.00183925
	GO:0044325~ion channel binding	KCNG4, FMR1, SLC8A1, PYCARD, RIMS2, RIMS1, CDH5, RIMS4, RIMS3, CASR, KCNH5, ACTN2, ACTN1, ANK2, ANK3, ACTN4, ANK1, KCNQ1, AKAP9, PKP2, VDAC1, STX1A, KCNE1, KCNE3, KCNE4, NEDD4L, SLC5A3, LRRC55, LRRC52, BAG2, SCN3B, LYN, TRAPPC2, PRNP, YES1, CAV3, HOMER1, STAC, CAV1, CHERP, DIAPH1, DLG1, ID2, CALM3, CALM1, FGF13, FGF12, DPP10, YWHAE, RYR2, CNTNAP2, SNAP25, KCNC1, KCNC2, PRKCSH, FHL1, ATP2A2, PKD1,…	1.88928e-05	0.00223124
	GO:0008013~beta-catenin binding	PTPRT, PTPRU, GSK3B, CALCOCO1, CHD8, CTNND1, PTPRJ, RORA, ASH2L, PTPRK, LZIC, GLI3, GRIP1, CDH5, SALL1, SOX17, CDH2, CDH1, SUFU, SOX9, BTRC, DACT1, SKP1, APC2, KDM6B, CXADR, TRPC4, CTNNBIP1, SHROOM2, AXIN1, AJAP1, CD2AP, AR, TBL1XR1, NUMB, ADNP, VCL, AMER1, AMER2, KANK1, AMER3, TCF7, PXN, LEF1, PSEN1, FOXO4, FOXO3, FOXO1, MED12L, CTNNA1, CDH24, DVL3, CTNNA3, CTNNA2, TBL1X, BCL9L, TCF7L2, TCF7L1, …	2.07437e-05	0.0023708
	GO:0016301~kinase activity	MAPKBP1, DGKE, CERK, NRK, CIB2, MYLK, EPS8, RPS6KA3, STK11, PLAU, RPS6KA2, CHEK2, NEK1, AKT1, MAP3K9, CDKL3, EPHA4, PRKAB2, WSB1, CSNK2A1, DAPK1, MAGI2, IPMK, DYRK1A, FLT3LG, CASK, PRKCA, MAPK8IP2, MAPK8IP3, MAPK8IP1, PRKAR1B, CCNE1, PRKD3, PRKAR1A, AKAP9, BTK, CMPK2, PRKD1, GNE, EPHA2, CERKL, BRSK2, PRKDC, MAPKAP1, TXK, STK39, PIK3R1, AK7, PIK3R6, GRK1, IRAK1, PRKAR2B, PRKAR2A, ABL1, PACSIN2, IP…	3.17394e-05	0.00351414
	GO:0045296~cadherin binding	TES, RPL34, FNBP1L, F11R, CRKL, GOLGA3, PCMT1, MPRIP, BSG, TRIM25, ARFIP2, TMPO, EIF2A, SCRIB, ANK3, GAPVD1, SND1, CD2AP, HCFC1, RPL24, TAGLN2, PFN1, TLN1, EPHA2, MACF1, PDXDC1, TWF1, ZC3HAV1, EVPL, PPL, GIGYF2, LDHA, SNX1, LARP1, SNX2, SNX9, SFN, ARGLU1, SPTBN1, SPTBN2, VASP, JUP, RDX, PARVA, CGN, PAICS, VASN, EHD1, ANLN, HNRNPK, EHD4, EIF5, FASN, DCHS1, FXYD5, PTPRT, LAD1, OLA1, ARHGAP1, PTPRJ,…	4.00236e-05	0.00429708
	GO:0019900~kinase binding	RB1, BCAR3, ERRFI1, MIDN, BTG1, DGKD, WWC1, WWC2, SLC2A1, TNFAIP3, PARK7, MYOM2, TTC28, PPP1R9B, EIF4ENIF1, LAPTM4B, SIT1, CHORDC1, WWC3, CASP1, CHP1, PDE8A, STRADA, FCRL3, PRKCD, PPP2R5A, EMP2, PARP8, EEF1A1, TIAM1, CEACAM1, MYCN, DGKQ, TAX1BP1, ATF5, CRK, STX1A, DGKH, LRRC14, CEBPA, PFKFB1, CEBPB, CAB39, HPCA, HTT, PLG, EGFR, JAKMIP3, RASGRP3, JAKMIP2, POLR2A, UBQLN1, RPS3, FLNA, PIP5K1A, BARD1…	4.85385e-05	0.005058
	GO:0003682~chromatin binding	APP, HNRNPU, SMC3, RBPJ, SMC4, ELK1, SMC2, IKZF5, ELK4, KAT5, TRIM28, TRIM24, SOX9, PKNOX1, TP63, TSPYL2, MEF2A, MED1, WDHD1, SMARCC1, TSPYL1, SMARCC2, SFMBT1, PRKCB, DDX11, SFMBT2, EBF2, SOX14, HNF1A, RUNX2, HCFC1, AR, WDR82, GRWD1, TFAM, ATF5, TSPYL6, TP53, TSPYL4, ASF1A, TSPYL5, URI1, ZNF274, L3MBTL3, TSHZ3, CTBP2, CTBP1, ARX, GATA6, PRDM13, GATA2, NCAPH, MBTD1, PLAC8, DHX30, BRIP1, RAD21, MCM…	6.82109e-05	0.00690489
	GO:0003723~RNA binding	POP7, TFRC, C4BPA, ALKBH8, ALKBH5, LSM12, RAVER1, GPBP1, RAVER2, RBFOX1, RBFOX2, RBFOX3, NGDN, DNTTIP2, RC3H1, DICER1, SND1, FAM133B, EWSR1, CLNS1A, ZC3H11A, SF1, MEPCE, BAZ2A, ZC3HAV1, MRPL12, MRPL13, MRPL10, GIGYF2, MRPL11, LARP1, PPARGC1A, PPARGC1B, MCTS1, TOE1, JUN, PRPF38B, PRPF38A, MRPL27, EIF2AK2, LARP4, MAGOHB, MRPL22, EIF1, SETX, DAZL, MOV10, TBL3, EIF5, TBL2, AGO3, LAS1L, FASN, AGO1, DZ…	7.55149e-05	0.00743192
	GO:0017124~SH3 domain binding	ERRFI1, DOCK4, DOCK3, NCF1, WIPF1, SH3KBP1, GRIK5, DENND1A, WIPF3, ARHGAP1, FMN1, CBLB, CD3E, ARHGAP6, MYPN, CASP9, SYNGAP1, DPYSL3, SIRPA, SH3BGRL2, OSTF1, USP8, SGIP1, LANCL1, AFAP1, ADAM10, CD2AP, CIT, ADAM19, ENAH, ADAM17, PLSCR1, DNAJC6, RUFY2, PLSCR4, ADAM12, RAPGEF1, ELMO1, ELMO2, HCLS1, EVL, MAPT, ITGB1BP2, SOS1, SHANK3, CRK, SHANK2, SKAP1, KHDRBS2, CTTNBP2, DTX1, ARHGAP17, AKAP5, LRP2, C…	8.90291e-05	0.00852513
	GO:0046332~SMAD binding	ACVRL1, USP15, DDX5, CITED2, TGFBRAP1, ACVR1B, IPO7, YY1, PURB, PURA, RANBP3L, ZMIZ1, FLNA, ZBTB7A, SKIL, RNF111, MEF2A, SMAD2, SKOR1, SMAD4, SMAD3, SMURF2, MAGI2, TCF12, AXIN1, HMGA2, TGFBR1, PML, HIPK2, TGFBR2, TGFBR3, SKI, FKBP1A, COL3A1, DAB2, BMP2, EID2, COL1A2, COL5A2, STUB1, BMPR1B, FERMT2, BMPR1A	0.000101301	0.0092752
	GO:0019904~protein domain specific binding	FOXA1, PLXND1, ZFYVE9, ZMYND8, ATN1, DIXDC1, IRS2, IKZF1, PHRF1, ETS2, IKZF4, IKZF5, PPP1CC, LAMP2, CHEK1, OSBP, ARFIP2, PRKACA, PRKACB, TP63, SKP1, ACTN2, ACTN1, WNT5A, VRK2, MYO7A, DICER1, ACSL3, SCAMP1, GTF2F1, SRCIN1, HPCAL4, RUNX2, PIAS1, RNF41, PRKAR1A, KCTD13, STAMBP, HOXB1, SRSF7, STX1A, TRIM11, KPNB1, SRSF9, SHC4, DDX6, CTBP1, PRKDC, STXBP1, ITPR1, NOLC1, MRPL17, LIN7C, HIF1A, EPB41L5, P…	0.000102098	0.0092752
	GO:0061630~ubiquitin protein ligase activity	CBLB, RNF112, RABGEF1, RNF115, HERC3, HERC2, TRIM28, TRIM24, FBXO4, TRIM25, TRIM26, TRIM27, BTRC, RNF111, HERC6, TRIM23, VPS18, MED1, WSB1, NSMCE1, MED8, RC3H1, MED6, MED7, RNF123, RNF126, RNF125, RNF128, TRIM17, HECW2, HECW1, TRIM13, TRIM14, NHLRC1, CBLL1, TRIM10, TRIM11, RNF122, RNF121, TRIM64B, MYCBP2, NEDD4L, MEFV, ANAPC11, RNF213, RNF216, RNF217, HLTF, BRAP, HACE1, SIAH2, SIAH1, IRF2BP1, EIF…	0.000107443	0.00951674
	GO:0005509~calcium ion binding	ITSN1, DMP1, CAPNS1, UNC13B, UNC13A, GLCE, HPCAL4, HSPG2, FLG2, MYL2, PADI2, ASTN2, MYL9, PADI1, TTYH1, DHH, PLA2G5, PPP3R1, PPP3R2, ADAMTS13, RHOT1, PCDHA1, S100A16, PCDHA5, PCDHA4, PCDHA3, PLCG1, PCDHA2, PCDHA9, RHBDL3, PCDHA8, S100A11, PCDHA7, PCDHA6, EDEM3, JAG2, JAG1, EDEM1, AIF1L, EHD1, PCDHGA10, EHD2, PCDHGA11, EHD3, MEX3B, PCDHGA12, GJB2, EHD4, PCDHB2, DCHS2, PCDHB6, FAT2, PCDHB5, FAT3, D…	0.000151534	0.0130947
	GO:0005154~epidermal growth factor receptor binding	ARF4, HIP1, SHC1, SLA, TGFA, SNX4, ATXN2, SNX1, SNX2, ERBB4, FAM83B, SOCS5, VAV3, LINGO1, EGF, TNK2, EREG, VAV2, BTC, CCDC88A, FER, EPGN, RNF126, PLSCR1, GRB2, ITGA5, GRAP, SOS1, MS4A1, MMACHC, HBEGF	0.000193356	0.016311
	GO:0001223~transcription coactivator binding	ZBTB8A, CCNT2, THRB, EPAS1, GATA6, SIX1, RORA, GATA3, AHR, GATA2, HIF1A, RELA, TERT, STAT6, TEAD2, MED1, ZBTB17, CREBBP, SMAD4, SMAD3, RPL23, MED9, HNF1A, TRERF1, ESR1, MED6, RUNX1, CIT, CDK9, AR, LHX3, HAND2, RARA, TFAM, PGR, FLYWCH1, PPARA, VGLL4, PPARD	0.000226136	0.0186325
	GO:0043539~protein serine/threonine kinase activator activity	DAZAP2, SLC27A1, BMPR2, DDX3X, CAB39, CAB39L, DBF4B, STK4, STK3, PIM1, RICTOR, MAP2K6, MAP2K1, TGFB1, MAP2K2, ACSL1, STRADA, ADIPOQ, DAB2IP, IGF2, PARP16, ATG13, PARP8, ETAA1, BMP2, CD40LG, ALS2, INCENP, RHEB, TAOK1, TAOK2, SPRY2, MTCP1, CALM3, FAM20A, BMPR1B, MAP3K13, CALM1, BMPR1A, CDK5R1, LTF, MAP3K12	0.000320601	0.0258157
	GO:0000149~SNARE binding	TNFAIP2, NSF, STX7, STX1B, VAMP7, TSNARE1, STX1A, VAMP2, NAPA, STX12, STX17, STX16, STXBP1, GOSR2, CPLX2, CPLX1, CPLX4, STX11, CPLX3, VTI1A, STX6, STX4, STX3, STX2, SNCA, VTI1B, SYT5, SYT4, UVRAG, SYT3, SNAPIN, SEC24A, SYT2, ANKRD27, SYT1, KCNB1, SYT15, SYT13, SYT8, SNAP91, SYT7, SYT17, SYT6, BAIAP3, SYT12, SYT11, CAPN10, SYT10, SEC24D, SEC24C, PICALM	0.000346584	0.0272877
	GO:0032266~phosphatidylinositol-3-phosphate binding	HIP1, PLEKHF1, DENND1A, SNX12, SNX13, WDR45, ZFYVE1, ZFYVE28, SNX3, SNX4, JPH2, ZFYVE26, SNX27, SH3PXD2A, SAP30L, SH3PXD2B, VPS36, BBS5, PHLDA3, PLA2G4E, DAB2IP, PLEKHA5, PLA2G4A, SNX24, VPS13B, SNX21, WIPI2, SNX20, OBSCN, SESTD1, RUFY4, KIF16B, ZFYVE19, ATG2A, LANCL2, TECPR1, ATG2B	0.000499352	0.0384609
	GO:0046983~protein dimerization activity	APP, AHR, PYCARD, MYC, BTRC, EPM2A, MEF2A, HES7, HES6, ABCG8, MEF2C, MEF2B, NSMCE1, MITF, HNF1A, BHLHA15, MYCL, MYCN, CCDC169-SOHLH2, CLOCK, ABCG1, ABCG2, MAX, PEF1, EPAS1, TWIST2, BHLHE22, HIF1A, NPAS2, NPAS3, NEUROD1, NEUROD2, NHLH2, NEUROD4, NEUROD6, NHLH1, SOHLH2, ZBED1, TPPP, MSC, ZBED4, STAT5B, ST13, HPS1, HPS4, SLC4A11, MLXIPL, ID2, ID1, BHLHE40, MYF6, ID4, ID3, TCF4, MXD1, MYF5, MXD4, MES…	0.000520505	0.0387858
	GO:0019905~syntaxin binding	NAPA, SNAP25, NAPB, SNAP47, TMED10, STX16, STXBP4, STXBP1, SNAP23, CACNA1A, TXLNG, CPLX2, CPLX1, NAPG, CPLX4, CPLX3, BLOC1S6, SCFD2, HECTD3, VPS52, ABL1, STX6, VPS54, STXBP5, SNAP29, SYT5, ABCA1, VPS18, SYT3, SYT2, SYT1, STX7, SYT15, SYT13, SYT8, SYT7, RAB11A, BAIAP3, STXBP5L, SYT17, SYT6, TPCN1, TXLNA, TXLNB, SYT12, SYT10, VAMP1, VAMP2	0.000525464	0.0387858
	GO:0000987~core promoter proximal region sequence-specific DNA binding	ATF2, ZNF395, ELL, HMGB2, GATA3, AHR, HIF1A, YY1, E2F1, E2F2, E2F3, SOX9, MSX1, ZBTB7B, TEAD1, E2F7, ZNF322, SOX5, NKX2-2, SMAD2, TFAP2B, XBP1, SMAD3, DMRT1, TIPARP, TCF12, ESRRB, HMGA1, HNF1B, FOXN4, FOXN3, FOXN2, KLF4, ELL2, PAX2, POU5F1, KLF1, ISL2, TFCP2, TFDP1, SP1, LHX1, MTF1, SP3, ZNF516, TP53	0.000564257	0.0407992
	GO:0004879~RNA polymerase II transcription factor activity, ligand-activated sequence-specific DNA binding	RARG, THRB, THRA, NR1I2, RORC, HNF4G, RORA, AHR, RORB, PIK3R1, NR2E1, NR2C2, NR3C1, NR2C1, NR3C2, RXRA, HNF4A, RXRG, NKX3-1, SREBF1, VDR, ESRRB, NR2F1, NR1H4, NR1H3, NR1D2, ESRRG, NR2F2, ESR1, ESR2, NR2F6, NR4A2, NR5A1, AR, NR4A3, NR6A1, NR5A2, RARA, AHRR, PGR, PPARA, PPARD	0.000641109	0.045429
	GO:0044877~macromolecular complex binding	ATF1, ATF2, CNTF, TFRC, HNRNPU, MLC1, PEX26, MYC, DAG1, IL12B, EPHB1, MED1, KRT8, HNF1B, ACTN4, MAPK8IP2, CD2AP, MAP1B, SUCLG2, ULK1, ATP6V0D1, STX1A, CTBP2, MTTP, XPC, SPAST, NCKAP1L, SPTBN1, NTSR1, JUP, FZD5, HOMER1, FZD4, XRCC5, INSR, MTHFR, NPLOC4, PSMG3, NDUFAF2, PSMG4, STRN, GRB2, ATM, RAD18, CDKN1C, DET1, CDKN1A, CDKN1B, C8A, PTPRF, SLC6A3, RPTOR, PPP3CA, GABRR1, C8G, NUF2, DLGAP1, RAC1, C…	0.000708092	0.0484951
	GO:0005516~calmodulin binding	MYLK2, SLC8A1, MYLK, SLC8A2, RGS4, RGS2, AKT1, SPA17, CEP97, KCNH1, UNC13B, USP6, UNC13A, KCNH5, DAPK1, DAPK2, CASK, PHKA1, MYO7A, PHKA2, GEM, EEF1A1, OBSCN, SPATA17, MAPKAPK3, EWSR1, MIP, KCNQ1, MAPKAPK2, KCNQ3, FKBP8, KCNQ4, MAPKAPK5, KCNQ5, DDX5, PDE1B, EPB41, TPRG1L, UBR4, CACNA1C, IQGAP2, IQGAP3, CAMSAP1, SLC9A1, CAMSAP2, CNN2, PPP3R1, CALD1, MAP2, MYO6, MYH14, KCNN1, MYH11, MBP, KCNN3, KCNN…	0.00072944	0.0484951
	GO:0030165~PDZ domain binding	DOCK4, GRIK5, KIF14, PTEN, F11R, SLC22A12, ERC1, NSF, GRID2, GPR37, MAP2K2, CXADR, SSTR2, CIT, SHISA6, TGFBR3, ADAM17, ACOX1, EXOC4, RAPGEF2, SLC22A4, GRIA1, NLGN1, SLC22A5, SDC2, LPAR1, LPAR2, ADRB1, PSEN1, CLCN3, CXXC4, NKD1, SRR, DMD, CACNG3, FZD1, KCNJ4, MPP2, MPP3, FZD3, DTNA, FZD2, CADM1, PLEKHA1, FZD4, KIDINS220, PLEKHA2, FZD7, CRIM1, CRIPT, ATP2B4, FZD8, ARHGAP29, ATP2B3, ATP2B2, ATP2B1, …	0.000734542	0.0484951
	GO:0008092~cytoskeletal protein binding	MACF1, B4GALT1, EPB41, LDB3, LSP1, LIN7C, SLC8A1, TOR1AIP1, MYPN, SYNE1, NCKIPSD, EPB41L5, EPB41L4A, EPB41L1, EPB41L2, PACSIN2, CAPN2, FLNC, PACSIN1, FARP2, FARP1, MYLIP, RPH3AL, TOR1A, DUSP3, ACTN2, NEBL, RDX, DYRK1A, MSN, SORBS1, ANK3, FRMD3, DLG1, FRMD5, FABP3, CDK5, CAPN10, DLG5, ABI1, ALDOC, NF2, ALDOB, PTPN4, ALDOA, CRK, PTPN3	0.00073913	0.0484951
