# Supplementary material for: Exosomal Small RNA Sequencing Profiles in Plasma from Subjects with Latent Mycobacterium tuberculosis Infection
Source: Microorganisms. 2024 Jul 12;12(7):1417. doi: 10.3390/microorganisms12071417 (PMC11278582; doi:10.3390/microorganisms12071417)
Supplement: Supplementary file 1 [file microorganisms-12-01417-s001.zip › TABLE S5.xlsx]

## Sheet: chart_2DE9167889E81698287562226
Table S5: Gene function and pathway analysis of the predicted target genes.
Term	Count	Genes	PValue	FDR
hsa04360:Axon guidance	102	SEMA5A, DPYSL5, DPYSL2, CFL2, PLXNC1, EPHB1, EPHB4, EPHA5, EPHA4, EPHA7, SEMA6A, UNC5B, EPHA8, SEMA6D, WNT5A, UNC5C, PRKCA, UNC5D, SMO, EPHA1, MYL9, SEMA7A, PIK3R1, EFNA5, MYL12A, EFNB2, EFNB1, PPP3R2, ABL1, PLCG2, PLXNA2, PLXNA1, SRGAP3, PLCG1, SRGAP2, SRGAP1, PLXNA4, PLXNA3, NTNG1, NTNG2, FZD3, PTCH1, NFATC3, NFATC2, L1CAM, BMP7, SSH3, PTK2, GDF7, SSH1, EFNA2, CDK5, PLXNB1, ITGB1, ROBO2, GSK3B,…	1.05208e-10	2.93531e-08
hsa04550:Signaling pathways regulating pluripotency of stem cells	76	GSK3B, BMPR2, WNT2B, RIF1, ONECUT1, PIK3CD, PIK3CB, FZD10, IGF1R, ZIC3, AKT2, AKT3, AKT1, SMARCAD1, HOXA1, JAK2, JARID2, JAK1, APC2, MAP2K2, WNT5A, WNT9B, LIFR, PAX6, PIK3CA, KAT6A, IL6ST, TCF7, PIK3R1, ACVR1B, WNT6, ACVR1C, DVL3, MAPK1, OTX1, WNT2, SKIL, FZD1, SMAD2, FZD3, ZFHX3, SMAD4, FZD2, SMAD3, FZD5, FZD4, WNT3A, PCGF5, FZD7, WNT7B, PCGF3, LIF, FZD8, WNT7A, SMAD9, INHBB, IGF1, INHBA, MAPK14…	5.86888e-07	5.45805e-05
hsa04152:AMPK signaling pathway	66	IRS1, IRS4, SLC11A1, PRKAG1, PIK3CD, PPP2R2A, PIK3CB, SLC2A4, ELAVL1, IGF1R, EEF2K, CCND1, PPP2R1A, PPP2R5E, AKT2, HNF4A, AKT3, CREB3L2, AKT1, RAB8A, RAB2A, SREBF1, STRADA, PDPK1, PPP2R5A, TSC1, PPP2R5C, SIRT1, TBC1D1, CREB3, CREB1, PIK3CA, AKT1S1, ULK1, CREB5, PFKFB2, PRKAA1, PFKFB3, PIK3R1, HMGCR, FOXO3, ACACB, FOXO1, ACACA, CAMKK2, PPP2CA, EIF4EBP1, PCK1, PPARGC1A, INSR, SCD5, PPP2R3A, IGF1, R…	1.09291e-06	7.62302e-05
hsa04012:ErbB signaling pathway	50	GSK3B, CDKN1A, PIK3CD, CBLB, PIK3CB, ELK1, CRKL, AKT2, AKT3, AKT1, NCK1, MAP2K4, MAP2K2, PRKCB, GAB1, NRG1, PRKCA, NRG2, EREG, BTC, PIK3CA, NRG3, NRG4, SOS1, CRK, HBEGF, SHC4, SHC3, CAMK2A, TGFA, PIK3R1, CBL, EGFR, PAK1, ERBB4, ERBB2, ABL1, EIF4EBP1, PLCG2, ABL2, MAPK1, PLCG1, PAK3, MAP2K7, PAK2, STAT5B, PTK2, RPS6KB1, KRAS, GRB2	1.55807e-06	8.69406e-05
hsa01521:EGFR tyrosine kinase inhibitor resistance	46	SHC4, GSK3B, SHC3, PTEN, PDGFB, PDGFA, PIK3CD, TGFA, PIK3CB, PIK3R1, FOXO3, EGFR, IGF1R, BCL2L11, AKT2, ERBB2, AKT3, PDGFC, PLCG2, EIF4EBP1, AKT1, MAPK1, PLCG1, JAK2, IL6R, EIF4E, JAK1, PDGFRA, MAP2K2, PRKCB, HGF, GAB1, PRKCA, NRG1, NRG2, IGF1, PIK3CA, RPS6KB1, BCL2, NF1, GRB2, KRAS, SOS1, MET, FGFR3, BCL2L1	6.41062e-06	0.000247343
hsa04014:Ras signaling pathway	110	CALML4, FGF1, ETS1, ELK1, SLC11A1, IGF1R, FGF5, FGF7, HTR7, SYNGAP1, FGF9, AKT2, AKT3, AKT1, PLCE1, PRKACA, PRKACB, PDGFRA, MAP2K2, RALGAPA1, PRKCB, HGF, RALGAPA2, PRKCA, TIAM1, RALGAPB, SHC4, RAB5B, SHC3, PDGFB, PDGFA, TGFA, PIK3R1, RASAL2, STK4, EFNA5, PLD1, RASGRP1, GRIN2A, RAP1A, PDGFC, ABL1, PLCG2, ABL2, PLCG1, FGF23, NGFR, BDNF, INSR, IGF2, IGF1, GNG12, GRIN2B, FGF17, EFNA2, GNB2, FGF18, RE…	7.02091e-06	0.000247343
hsa04510:Focal adhesion	97	TNC, ELK1, ARHGAP35, MYLK, CRKL, IGF1R, MYLK4, PPP1CC, CCND3, CCND1, AKT2, AKT3, AKT1, TNR, PDGFRA, PRKCB, HGF, ACTN1, PRKCA, ACTN4, COL4A4, COL4A6, TLN2, TLN1, MYL9, VCL, SHC4, SHC3, PXN, PDGFB, PDGFA, PIK3R1, MYL12A, RAP1A, PDGFC, PIP5K1C, VASP, CAV3, CAV2, CAV1, PARVA, PARVB, IGF1, PTK2, COL1A1, DIAPH1, PARVG, ITGA10, ITGA11, BCL2, GRB2, COL9A2, ITGB1, GSK3B, FLT1, ITGB5, ITGB3, RASGRF1, PTEN,…	7.30483e-06	0.000247343
hsa04350:TGF-beta signaling pathway	58	BMPR2, TFRC, LRRC32, PPP2R1A, NEO1, SKP1, TGIF2, FST, NOG, RGMB, TGFBR1, RGMA, TGFBR2, GREM1, GREM2, NCOR1, RBL1, HDAC2, ROCK1, ACVR1B, THBS1, LTBP1, THSD4, PPP2CA, ACVR1C, MAPK1, SKIL, SMAD2, TGFB2, CDKN2B, CREBBP, SMAD4, SMAD3, SMURF1, BMP8A, BMP8B, SMAD9, INHBB, INHBA, GDF6, SMAD6, BMP7, INHBC, ACVR2B, SMAD5, ACVR2A, BMP5, GDF7, SKI, BMP2, RPS6KB1, SP1, BAMBI, ID2, ID1, ID4, BMPR1A, FBN1	1.01285e-05	0.000247343
hsa04390:Hippo signaling pathway	78	YWHAE, GSK3B, BMPR2, WNT2B, YWHAB, PPP2R2A, FZD10, LIMD1, FGF1, AMOT, GLI2, PPP1CC, CCND3, CCND1, PPP2R1A, CDH1, TEAD1, YWHAG, TEAD3, APC2, WNT5A, WNT9B, CSNK1E, YWHAZ, TGFBR1, TGFBR2, FRMD6, BIRC3, CRB1, TCF7, LEF1, NKD1, PPP2CA, WNT6, PARD6B, TP53BP2, DVL3, CTNNA3, WNT2, FZD1, SMAD2, TCF7L2, WWTR1, TGFB2, FZD3, SMAD4, FZD2, SMAD3, FZD5, FZD4, WNT3A, FZD7, WNT7B, BMP8A, FZD8, BMP8B, WNT7A, WTIP,…	1.14761e-05	0.000247343
hsa04151:PI3K-Akt signaling pathway	156	CHRM2, ATF2, IRS1, TNC, PPP2R2A, FGF1, IGF1R, FGF5, CCND3, FGF7, CCND1, FGF9, PPP2R1A, AKT2, AKT3, CREB3L2, AKT1, TNR, IL6R, MAGI1, IFNAR2, PDGFRA, MAP2K2, HGF, F2R, MAGI2, TSC1, PRKCA, PRLR, EREG, CCNE2, COL4A4, COL4A6, MTCP1, TP53, IFNAR1, PDGFB, LPAR1, PDGFA, TGFA, LPAR2, LPAR3, PIK3R1, FOXO3, EFNA5, HSP90B1, BCL2L11, PDGFC, EIF4EBP1, PCK1, FGF23, MCL1, NGFR, BDNF, INSR, IGF2, IGF1, GNG12, PTK…	1.1525e-05	0.000247343
hsa05220:Chronic myeloid leukemia	44	SHC4, RB1, CDKN1A, HDAC2, SHC3, CTBP2, CTBP1, PIK3CD, PIK3CB, PIK3R1, CBL, RELA, CRKL, CCND1, AKT2, AKT3, ABL1, E2F2, AKT1, MAPK1, BAK1, IKBKG, STAT5B, TGFB2, SMAD4, MAP2K2, SMAD3, CHUK, PTPN11, GAB2, TGFBR1, TGFBR2, RUNX1, GADD45G, BCR, CDK6, PIK3CA, MDM2, GRB2, KRAS, SOS1, TP53, CRK, BCL2L1	1.29345e-05	0.000248996
hsa04140:Autophagy - animal	81	CALCOCO2, IRS1, IRS4, WDR41, PTEN, PIK3CD, PIK3CB, HMGB1, IGF1R, MAP1LC3B, DEPTOR, AKT2, RB1CC1, AKT3, AKT1, EPG5, SUPT20H, PRKACA, PRKACB, CTSD, SNAP29, VPS39, RAB8A, SH3GLB1, VPS18, MAP2K2, PDPK1, DAPK1, DAPK2, VPS33A, STX7, ATG10, TSC1, WIPI2, ATG13, ATG12, RAB33B, ERN1, MRAS, PIK3CA, RRAGC, TRAF6, RRAGD, AKT1S1, ULK2, PIK3C3, ULK1, SMCR8, SQSTM1, RAB7A, RAB1A, PRKAA1, MTMR3, STX17, ITPR1, PIK…	1.33869e-05	0.000248996
hsa04919:Thyroid hormone signaling pathway	63	GSK3B, THRB, THRA, ITGB3, SLC2A1, PIK3CD, ATP2A2, PIK3CB, MED16, MED17, CASP9, MED14, MED13, CCND1, AKT2, AKT3, AKT1, PLCE1, ITGAV, SLC16A2, PRKACA, PRKACB, NCOA1, NCOA2, MED1, MAP2K2, PDPK1, PRKCB, NCOA3, DIO2, ATP1B4, PRKCA, ATP1B2, MED4, ATP1B1, KAT2B, NCOR1, TBC1D4, PIK3CA, TP53, PFKFB2, NOTCH2, HDAC2, NOTCH1, ATP1A2, PIK3R1, HIF1A, FOXO1, MED12L, PLN, RXRA, PLCG2, MAPK1, PLCG1, CREBBP, SLC16…	1.45003e-05	0.000252848
hsa03083:Polycomb repressive complex	47	HDAC2, MAX, UBE2D3, FOXK2, UBE2D1, FOXK1, DCAF7, YY1, SCML2, SCML1, RBBP4, SCMH1, FBRSL1, JARID2, E2F6, YAF2, FBRS, SKP1, CBX8, CBX7, MBD5, CBX6, CREBBP, PHC2, KDM2A, PHC1, AUTS2, KDM2B, SFMBT1, CBX3, PCGF5, MGA, SFMBT2, PCGF3, HCFC2, PHC3, HCFC1, RYBP, AEBP2, ASXL3, ASXL2, WDR5B, LCOR, BCOR, L3MBTL4, EZH1, PHF19	2.07572e-05	0.000340662
hsa04216:Ferroptosis	19	PRNP, STEAP3, TFRC, ACSL1, SLC11A1, SLC11A2, ACSL6, ACSL4, ACSL3, SLC7A11, SLC39A14, MAP1LC3B, LPCAT3, PCBP2, VDAC3, SLC39A8, GCLM, ATG7, TP53, ATG5	2.31636e-05	0.000359036
hsa05225:Hepatocellular carcinoma	81	RB1, GSK3B, CDKN1A, WNT2B, PTEN, PIK3CD, PIK3CB, FZD10, ELK1, IGF1R, CCND1, AKT2, AKT3, AKT1, ARID2, APC2, PBRM1, SMARCC1, MAP2K2, GSTO2, PRKCB, HGF, WNT5A, WNT9B, GAB1, PRKCA, ARID1B, TGFBR1, TGFBR2, PIK3CA, SOS1, MET, TP53, SHC4, SMARCD1, SHC3, TCF7, LEF1, TGFA, PIK3R1, EGFR, LRP6, WNT6, TERT, PLCG2, DVL3, E2F2, MAPK1, BAK1, PLCG1, BRD7, WNT2, FZD1, GSTM4, SMARCE1, SMAD2, TCF7L2, TGFB2, FZD3, S…	3.04334e-05	0.000446891
hsa04068:FoxO signaling pathway	65	CDKN1A, IRS1, SETD7, FBXO25, IRS4, PRKAG1, PTEN, PIK3CD, PIK3CB, SLC2A4, GRM1, IGF1R, CCND1, AKT2, AKT3, AKT1, RAG1, IL10, MAP2K2, CHUK, PDPK1, CSNK1E, SIRT1, TGFBR1, ATG12, TGFBR2, PIK3CA, SGK3, SOS1, SGK2, PRKAA1, FOXG1, PIK3R1, FOXO3, STK4, FOXO1, EGFR, CCNB1, BCL2L11, S1PR1, MAPK1, PCK1, TGFB2, CDKN2B, CREBBP, SMAD4, SMAD3, HOMER1, INSR, IGF1, MAPK14, FBXO32, SOD2, KLF2, GADD45G, MAPK13, G6PC…	7.13208e-05	0.000919273
hsa04015:Rap1 signaling pathway	96	ITGB1, FLT1, ITGB3, PIK3CD, PIK3CB, CALML4, FGF1, SIPA1L3, IGF1R, CRKL, FGF5, FGF7, FGF9, CDH1, AKT2, AKT3, AKT1, PLCE1, MAGI1, VAV3, PDGFRA, MAP2K2, PRKCB, HGF, MAGI3, MAGI2, F2R, PRKCA, VAV2, ENAH, TIAM1, MRAS, ADORA2A, PIK3CA, KIT, RAPGEF1, LCP2, TLN2, RAPGEF5, TLN1, MET, CRK, RAPGEF4, PFN2, RALA, RGS14, PDGFB, FPR1, GNAI3, LPAR1, PDGFA, LPAR2, LPAR3, ADCY2, PIK3R1, EFNA5, THBS1, EGFR, CDC42, …	7.24875e-05	0.000919273
hsa04010:MAPK signaling pathway	130	ATF2, FGF1, ELK1, CRKL, IGF1R, RPS6KA4, FGF5, ELK4, RPS6KA3, RPS6KA6, FGF7, RPS6KA5, FGF9, AKT2, AKT3, AKT1, SLC11A1, MAP3K9, PRKACA, PRKACB, MAP2K4, PDGFRA, MEF2C, MAP2K2, PRKCB, HGF, CACNA2D1, CACNA2D2, PRKCA, MAPK8IP2, EREG, CACNB2, CACNB4, MAPKAPK2, MAPKAPK5, TP53, MAX, CACNA1B, PDGFB, PDGFA, TGFA, CACNA1D, CACNA1C, STK4, EFNA5, CACNA1E, RASGRP1, CACNA1I, RAP1A, PPP3R2, PDGFC, MAP2K7, FGF23, …	9.28534e-05	0.00112635
hsa05218:Melanoma	40	RB1, CDKN1A, PTEN, PDGFB, PDGFA, PIK3CD, PIK3CB, PIK3R1, FGF1, EGFR, IGF1R, FGF5, FGF7, FGF9, CCND1, CDH1, AKT2, AKT3, PDGFC, E2F2, AKT1, MAPK1, BAK1, FGF23, PDGFRA, MAP2K2, HGF, MITF, IGF1, GADD45G, FGF17, CDK6, PIK3CA, FGF18, MDM2, KRAS, MET, TP53, FGF10, FGFR1	0.000119305	0.00138692
hsa04115:p53 signaling pathway	32	CDKN1A, STEAP3, EI24, SLC11A1, PTEN, RCHY1, PPM1D, THBS1, CASP9, CCND3, CCNB1, SESN3, CCND1, ZMAT3, AIFM2, PERP, BID, RRM2, TNFRSF10B, IGF1, GADD45G, CDK6, CCNE2, RRM2B, CCNG2, BCL2, MDM2, CYCS, ATM, MDM4, TP53, BCL2L1, TP73	0.000145705	0.00162606
hsa01212:Fatty acid metabolism	25	HSD17B12, HSD17B8, SLC11A1, ACACA, FADS2, SCP2, ACADL, FADS1, ELOVL1, ELOVL4, ACSL1, ELOVL2, SCD5, ACSL6, ACSL4, ELOVL6, ACSL3, ELOVL7, ACSF3, ACADSB, SCD, ACOX1, FASN, PPT1, ACSBG1, ACOX3	0.000153651	0.00164879
hsa00061:Fatty acid biosynthesis	10	ACSL1, FASN, ACSL6, ACSBG1, ACSL4, ACSL3, ACACB, HSD17B8, ACSF3, ACACA, SLC11A1	0.000653783	0.00623578
hsa04934:Cushing syndrome	71	RB1, SCARB1, ATF2, GSK3B, CDKN1A, WNT2B, ASH2L, AHR, FZD10, CCND1, CREB3L2, PDE8B, PRKACA, PDE8A, PRKACB, APC2, MAP2K2, WNT5A, WNT9B, AIP, CREB3, CREB1, CCNE2, ARMC5, AIPL1, CREB5, KMT2D, KMT2A, TCF7, CAMK2A, LEF1, GNAI3, ITPR1, CACNA1D, ADCY2, CACNA1C, EGFR, WNT6, CACNA1I, MC2R, PDE11A, RAP1A, RBBP5, GNA11, DVL3, E2F2, MAPK1, WNT2, FZD1, TCF7L2, CDKN2B, FZD3, CDKN2C, FZD2, FZD5, FZD4, WNT3A, FZD…	0.000654944	0.00623578
hsa04211:Longevity regulating pathway	45	ATF2, PRKAA1, IRS1, PRKAG1, IRS4, EHMT1, PIK3CD, ADCY2, PIK3CB, PIK3R1, FOXO3, FOXO1, RELA, CAMKK2, IGF1R, SESN3, AKT2, RB1CC1, AKT3, CREB3L2, EIF4EBP1, AKT1, PRKACA, PPARGC1A, EIF4E, PRKACB, ATG5, KL, INSR, TSC1, IGF1, SOD2, ATG13, SIRT1, CREB3, CREB1, PIK3CA, RPS6KB1, RHEB, CAMK4, AKT1S1, KRAS, ULK1, TP53, CREB5	0.000669677	0.00623578
hsa04910:Insulin signaling pathway	64	GSK3B, IRS1, PDE3B, IRS4, PRKAG1, PIK3CD, CBLB, PIK3CB, CALML4, SLC2A4, ELK1, HK2, PTPRF, CRKL, PPP1CC, AKT2, AKT3, FLOT1, FLOT2, AKT1, PRKACA, PRKACB, SREBF1, MAP2K2, PDPK1, TSC1, PHKA2, PIK3CA, PRKAR1A, PPP1R3E, RAPGEF1, SOS1, CRK, RHOQ, SHC4, PRKAA1, SHC3, PIK3R1, CBL, ACACB, FOXO1, ACACA, PRKAR2A, PHKG2, EIF4EBP1, MAPK1, PCK1, PPARGC1A, EIF4E, SOCS4, PTPN1, PKLR, INSR, SORBS1, G6PC2, G6PC3, R…	0.000670513	0.00623578
hsa04514:Cell adhesion molecules	72	CD86, ITGB1, CNTNAP2, PTPRS, CD80, F11R, CLDN2, PVR, PTPRF, ICAM1, SPN, CLDN22, CDH4, ALCAM, CDH2, CDH1, ITGB8, ITGAV, NEO1, HLA-DOB, CD34, ICOSLG, HLA-A, PDCD1LG2, HLA-E, MAG, VCAN, CLDN4, CD8B, CLDN14, CD226, ITGA6, ITGA9, CD274, NLGN1, SELPLG, NRXN1, SDC2, SDC3, NRXN3, CD99L2, VTCN1, GLG1, SLITRK1, SLITRK4, SLITRK3, NCAM1, CD58, NCAM2, TIGIT, JAM2, LRRC4B, JAM3, CD276, NTNG1, NTNG2, CADM3, NLG…	0.000714706	0.00643236
hsa05213:Endometrial cancer	32	GSK3B, CDKN1A, TCF7, LEF1, PTEN, PIK3CD, PIK3CB, PIK3R1, FOXO3, ELK1, EGFR, CASP9, CCND1, CDH1, AKT2, ERBB2, AKT3, AKT1, MAPK1, CTNNA3, BAK1, APC2, TCF7L2, MAP2K2, PDPK1, GADD45G, APC, PIK3CA, GRB2, KRAS, SOS1, TP53	0.000787271	0.00686402
hsa05217:Basal cell carcinoma	34	GSK3B, CDKN1A, WNT2B, HHIP, TCF7, LEF1, FZD10, GLI3, GLI2, WNT6, SHH, DVL3, BAK1, WNT2, FZD1, APC2, TCF7L2, FZD3, FZD2, FZD5, FZD4, WNT3A, FZD7, PTCH1, WNT7B, WNT5A, WNT9B, FZD8, WNT7A, GADD45G, BMP2, APC, SMO, TP53	0.000863102	0.00729714
hsa04660:T cell receptor signaling pathway	57	GSK3B, ITK, PIK3CD, PPP2R2A, CBLB, PIK3CB, CD3D, PPP2R1A, PPP2R5E, GRAP2, AKT2, AKT3, AKT1, IKBKG, NCK1, IL10, VAV3, MAP2K2, CHUK, PDPK1, PPP2R5A, PPP2R5C, VAV2, CD8B, PIK3CA, LCK, LCP2, SOS1, PIK3R1, RASGRP1, MALT1, RELA, PPP2CA, CDC42, PAK1, PPP3R2, MAPK1, PLCG1, PAK3, MAP2K7, PAK2, NFATC3, NFATC2, PTPN11, PPP2R3A, MAPK14, MAPK13, CD4, DLG1, CD40LG, TEC, PPP2R2C, PPP2R2B, PPP2R2D, CD28, KRAS, G…	0.00107823	0.00884781
hsa04120:Ubiquitin mediated proteolysis	65	UBE2D3, UBE2D1, UBE2L6, CBLB, BRCA1, UBE2Z, UBE2L3, HERC3, CDC23, HERC1, SKP1, FBXW8, ANAPC7, UBE2E3, UBE2E1, UBE4A, UBE2E2, UBE2QL1, MID1, PIAS2, PIAS1, UBE2R2, TRAF6, ANAPC1, BIRC3, CUL5, ANAPC16, UBA6, CUL2, NEDD4L, XIAP, RNF7, RCHY1, CBL, RHOBTB1, UBE2J1, RHOBTB2, FZR1, UBC, VHL, RPS27A, UBE2F, UBE2H, UBE2I, PPIL2, MAP3K1, UBE2B, SMURF1, UBE2G1, PML, CUL4A, KLHL9, UBE2W, UBOX5, UBE2S, UBE2N, …	0.00116425	0.00928077
hsa05211:Renal cell carcinoma	36	CDKN1A, CUL2, PDGFB, SLC2A1, PIK3CD, TGFA, PIK3CB, PIK3R1, ETS1, HIF1A, CRKL, CDC42, FLCN, PAK1, RAP1A, AKT2, AKT3, AKT1, MAPK1, VHL, PAK3, PAK2, ARNT2, TGFB2, CREBBP, MAP2K2, HGF, GAB1, PTPN11, PIK3CA, RAPGEF1, GRB2, KRAS, SOS1, MET, CRK	0.00129529	0.0100385
hsa05202:Transcriptional misregulation in cancer	84	CD86, CDKN1A, CCNT2, FLT1, CCNT1, LDB1, JMJD1C, PLAT, AFF1, HOXA11, IGF1R, HOXA10, ELK4, HOXA9, SIX4, NFKBIZ, PTCRA, SS18, MEF2C, MITF, ETV1, TRAF1, PAX5, SUPT3H, ETV5, RUNX2, TGFBR2, ETV6, RUNX1, ETV7, NCOR1, MAF, PAX8, EWSR1, PAX7, BMP2K, ERG, MET, TP53, BIRC3, CEBPA, CEBPB, HDAC2, HPGD, KMT2A, MAX, DOT1L, PDGFA, MLLT3, FOXO1, RELA, RXRA, BAK1, RUNX1T1, ARNT2, NGFR, CDKN2C, BCL11B, EYA1, FUS, Z…	0.00138877	0.0104721
hsa05223:Non-small cell lung cancer	37	RB1, CDKN1A, PIK3CD, TGFA, PIK3CB, PIK3R1, FOXO3, STK4, EGFR, CASP9, RXRA, CCND1, AKT2, KIF5B, ERBB2, AKT3, KIF5A, PLCG2, E2F2, AKT1, MAPK1, BAK1, PLCG1, STAT5B, MAP2K2, PRKCB, PDPK1, HGF, PRKCA, GADD45G, CDK6, PIK3CA, GRB2, KRAS, SOS1, MET, TP53	0.00154889	0.0110249
hsa04070:Phosphatidylinositol signaling system	47	PI4K2B, MTMR1, MTMR2, DGKE, MTMR3, DGKD, DGKB, PTEN, ITPR1, MTMR8, PIK3CD, CALML4, PIK3CB, PIK3R1, MTMR4, PIK3C2A, MTMR6, MTMR7, PIK3C2B, IMPA1, PPIP5K2, PLCG2, PIP4K2A, PLCE1, PIP4K2B, PLCG1, PIP4K2C, PIP5K1C, IP6K1, PRKCB, IPMK, ITPK1, PRKCA, OCRL, INPP4A, INPP4B, PIKFYVE, SYNJ1, PIK3CA, CALM3, PIK3C3, PI4KB, CALM1, PI4K2A, DGKI, DGKH, CDS2	0.00156894	0.0110249
hsa05168:Herpes simplex virus 1 infection	199	ZNF177, ZNF175, ZNF607, ZNF606, AKT2, ZNF605, ZNF726, AKT3, AKT1, ZNF841, ZNF285, ZNF284, ZNF705D, ZNF160, ZNF705A, ZNF10, HLA-A, HCFC2, HLA-E, HCFC1, ZNF716, TP53, ZNF398, ZNF155, ZNF154, ZNF275, ZNF324B, PIK3R1, ZNF23, ZNF829, ZNF708, ZNF701, ZNF268, ZNF264, ZNF141, ZNF383, ZNF140, TNFSF14, EIF2AK1, EIF2AK3, EIF2AK2, SRPK1, ZNF37A, ZNF816, CALR, ZNF256, ZNF254, ZNF132, ZNF253, ZNF251, ZNF250, Z…	0.00158063	0.0110249
hsa04310:Wnt signaling pathway	76	GSK3B, WNT2B, FZD10, CCND3, CCND1, RSPO2, PRKACA, PRKACB, SKP1, TLE4, APC2, CSNK2A1, PRKCB, WNT5A, WNT9B, PRKCA, CSNK1E, SENP2, DKK1, SIRT1, DKK2, SFRP4, SFRP1, DAAM2, TBL1XR1, ROR1, TP53, PPARD, CTBP2, ROCK2, CTBP1, TCF7, CAMK2A, LEF1, PRICKLE2, PSEN1, PRICKLE1, CXXC4, NKD1, LRP6, WNT6, PPP3R2, ZNRF3, FRZB, DVL3, GPC4, TBL1X, WNT2, FZD1, TCF7L2, FZD3, CREBBP, SMAD4, FZD2, SMAD3, FZD5, FZD4, CSNK…	0.00213942	0.0145585
hsa04020:Calcium signaling pathway	105	CHRM2, CHRM3, OXTR, CALML4, HTR4, FGF1, SLC8A1, MYLK, SLC8A2, MYLK4, FGF5, CYSLTR1, EDNRA, FGF7, CYSLTR2, HTR7, EDNRB, FGF9, PLCE1, PRKACA, PRKACB, PDGFRA, PRKCB, HGF, F2R, PRKCA, PHKA2, STIM1, STIM2, ORAI3, ORAI2, VDAC3, PTGFR, PDE1B, CHRNA7, CACNA1B, PDGFB, ITPR1, PDGFA, TGFA, CACNA1D, CACNA1C, CACNA1E, CACNA1I, GRIN2A, PPP3R2, PDGFC, PLCG2, DRD1, PLCG1, FGF23, NFATC3, NFATC2, GRIN2B, GRIN2D, F…	0.0023603	0.0155833
hsa04150:mTOR signaling pathway	69	GSK3B, WNT2B, IRS1, PTEN, PIK3CD, PIK3CB, FZD10, IGF1R, RPS6KA3, FLCN, RPS6KA6, DEPTOR, AKT2, AKT3, AKT1, ATP6V1E1, RNF152, MAP2K2, MIOS, CHUK, STRADA, PDPK1, PRKCB, WNT5A, WNT9B, PRKCA, TSC1, PIK3CA, RRAGC, RRAGD, AKT1S1, ULK2, ULK1, SOS1, PRKAA1, PRR5L, PIK3R1, LRP6, WNT6, EIF4EBP1, DVL3, MAPK1, SLC38A9, RICTOR, FNIP1, FNIP2, WNT2, EIF4E, ATP6V1C1, EIF4B, ATP6V1C2, FZD1, FZD3, FZD2, WDR59, FZD5…	0.00240173	0.0155833
hsa05231:Choline metabolism in cancer	46	SLC22A3, DGKE, DGKD, SLC44A1, SLC44A2, DGKB, PDGFB, PDGFA, PIK3CD, PIK3CB, PIK3R1, PLD1, HIF1A, EGFR, AKT2, AKT3, PDGFC, EIF4EBP1, AKT1, MAPK1, PLCG1, PIP5K1C, WASF2, WASF3, PDGFRA, LYPLA1, PCYT1B, PCYT1A, MAP2K2, PRKCB, PLA2G4E, PDPK1, PLA2G4A, PRKCA, TSC1, GPCPD1, SLC5A7, PIK3CA, RPS6KB1, SP1, RHEB, GRB2, KRAS, SOS1, DGKI, DGKH	0.00384165	0.0243596
hsa04520:Adherens junction	44	ROCK1, ROCK2, TCF7, LEF1, PTPRJ, WASL, MYL12A, PTPRF, EGFR, IGF1R, CDC42, RAP1A, CDH1, ERBB2, MAPK1, CTNNA3, WASF2, WASF3, PTPN1, TCF7L2, CREBBP, SMAD4, YES1, SMAD3, CSNK2A1, SMURF1, HEG1, ACTN1, INSR, ARHGAP29, ACTN4, SORBS1, TGFBR1, TGFBR2, TJP1, FER, PTPRB, SNAI1, SNAI2, MET, MYL9, SSX2IP, VCL, FGFR1	0.00397836	0.0246333
hsa04928:Parathyroid hormone synthesis, secretion and action	49	ATF2, CDKN1A, ARRB1, AKAP13, MMP25, MMP24, CREB3L2, PDE4A, PRKACA, PRKACB, MEF2A, SLC34A2, CASR, MEF2C, PRKCB, PDE4D, PDE4C, PRKCA, RUNX2, CREB3, MMP14, CREB1, MMP16, MMP15, MMP17, HBEGF, CREB5, GCM1, GNAI3, ITPR1, ADCY2, GATA3, PLD1, EGFR, LRP6, GNA13, CYP27B1, RXRA, GNA11, MAPK1, FGF23, MEF2D, KL, VDR, MAFB, SP1, GNAQ, BCL2, FGFR1	0.00406141	0.0246333
hsa04916:Melanogenesis	47	GSK3B, WNT2B, TYRP1, TCF7, LEF1, CAMK2A, GNAI3, ADCY2, FZD10, CALML4, WNT6, EDNRB, CREB3L2, DVL3, MAPK1, PRKACA, WNT2, PRKACB, FZD1, TCF7L2, FZD3, CREBBP, EDN1, MAP2K2, FZD2, FZD5, FZD4, PRKCB, WNT3A, FZD7, WNT7B, WNT5A, WNT9B, FZD8, WNT7A, PRKCA, MITF, GNAO1, CREB3, KITLG, CREB1, MC1R, GNAQ, KIT, KRAS, CALM3, CALM1	0.00423792	0.025157
hsa05210:Colorectal cancer	41	GSK3B, CDKN1A, RALA, TCF7, LEF1, PIK3CD, TGFA, PIK3CB, PIK3R1, EGFR, CASP9, BCL2L11, CCND1, AKT2, AKT3, AKT1, MAPK1, BAK1, SMAD2, APC2, TCF7L2, TGFB2, SMAD4, MAP2K2, SMAD3, DCC, TGFBR1, TGFBR2, EREG, GADD45G, MSH6, APC, PIK3CA, RPS6KB1, MSH3, BCL2, CYCS, GRB2, KRAS, SOS1, TP53	0.00472095	0.0274405
hsa05212:Pancreatic cancer	37	RB1, CDKN1A, RALA, PIK3CD, TGFA, PIK3CB, PIK3R1, PLD1, RELA, EGFR, CASP9, CDC42, CCND1, AKT2, ERBB2, AKT3, E2F2, AKT1, MAPK1, BAK1, IKBKG, JAK1, SMAD2, TGFB2, SMAD4, SMAD3, CHUK, TGFBR1, TGFBR2, GADD45G, CDK6, PIK3CA, RPS6KB1, KRAS, TP53, BCL2L1, ARHGEF6	0.00495869	0.0281053
hsa04144:Endocytosis	102	VPS29, TFRC, WIPF1, WIPF2, WIPF3, CBLB, IGF1R, KIF5B, KIF5A, VPS35, SH3GLB1, PDGFRA, HLA-A, HLA-E, RNF41, ACAP2, RAB31, RUFY2, STAMBP, STAM2, RAB5B, NEDD4L, AGAP1, VPS26B, PLD1, SNX3, GRK1, SNX2, GRK5, GRK6, PIP5K1C, RAB11FIP2, RAB11FIP3, RAB11FIP4, SNX6, RAB11FIP5, SMAD2, SMAD3, IQSEC2, CAV3, SMURF1, CAV2, IQSEC1, VTA1, CAV1, HSPA6, IGF2R, EHD1, EHD2, EHD3, EHD4, ARPC2, MDM2, RNF103-CHMP3, FGFR3…	0.00503679	0.0281053
hsa00532:Glycosaminoglycan biosynthesis - chondroitin sulfate / dermatan sulfate	14	CSGALNACT1, CHST7, XYLT1, B3GALT6, CHSY1, CHST11, DSEL, UST, DSE, CHST15, CHSY3, CHST14, B4GALT7, CHST3	0.00541308	0.0296127
hsa04071:Sphingolipid signaling pathway	54	PTEN, PIK3CD, PPP2R2A, PIK3CB, SPTLC1, SPTLC2, SPTLC3, PPP2R1A, PPP2R5E, ADORA3, AKT2, AKT3, BDKRB2, AKT1, CTSD, CERS4, ABCC1, CERS6, MAP2K2, PDPK1, PRKCB, PPP2R5A, PRKCA, PPP2R5C, GAB2, PIK3CA, MS4A2, TP53, ASAH2, ROCK1, ROCK2, GNAI3, SGMS2, PIK3R1, PLD1, RELA, PPP2CA, GNA13, SGPL1, S1PR1, MAPK1, BID, PPP2R3A, MAPK14, SGPP2, MAPK13, ACER2, PPP2R2C, PPP2R2B, GNAQ, PPP2R2D, BCL2, KRAS, DEGS1	0.00608303	0.0323993
hsa05135:Yersinia infection	60	ITGB1, GSK3B, WIPF1, WIPF2, WIPF3, PIK3CD, WASL, PIK3CB, CRKL, PYCARD, RPS6KA3, RPS6KA6, AKT2, AKT3, CASP1, AKT1, IKBKG, IL10, VAV3, ACTR3, MAP2K4, ARHGEF12, MAP2K2, CHUK, IRAK4, VAV2, CD8B, PIK3CA, LCK, TRAF6, ELMO1, ELMO2, LCP2, TLR4, CRK, ROCK1, ROCK2, PXN, PIK3R1, MEFV, RELA, CDC42, MAPK1, PLCG1, PIP5K1C, MAP2K7, WASF2, MAP2K6, GIT2, NFATC3, NFATC2, MAPK14, PTK2, MAPK13, CD4, ARPC2, GNAQ, TAB…	0.00615471	0.0323993
hsa04218:Cellular senescence	67	RB1, LIN54, CDKN1A, PTEN, PIK3CD, PIK3CB, CALML4, ETS1, PPP1CC, CCND3, CCND1, AKT2, AKT3, AKT1, MAP2K2, TSC1, HLA-A, SIRT1, TGFBR1, CDC25A, TGFBR2, HLA-E, MRAS, RBL1, PIK3CA, CCNE2, MAPKAPK2, VDAC3, SLC25A4, SQSTM1, TP53, ITPR1, CACNA1D, PIK3R1, LIN9, FOXO3, FOXO1, ZFP36L2, RELA, ZFP36L1, CCNB1, PPP3R2, RBBP4, EIF4EBP1, E2F2, MAPK1, TRPM7, MAP2K6, SMAD2, TGFB2, CDKN2B, SMAD3, NFATC3, NFATC2, MAPK…	0.00641561	0.0331473
hsa05033:Nicotine addiction	22	GABRB3, GABRQ, GRIA1, CHRNB2, GABRA2, GABRB2, GABRB1, CHRNA4, GABRA5, CHRNA7, GABRA4, CACNA1B, GRIN2B, GABRG1, GRIN1, GRIN2D, GABRR2, GRIN2A, GRIN3A, SLC17A7, SLC17A8, GABRE	0.00703602	0.0356918
hsa04261:Adrenergic signaling in cardiomyocytes	66	ATF2, ATP2A2, PPP2R2A, CALML4, SLC8A1, PIK3CG, SLC8A2, PPP1CC, RPS6KA5, PPP2R1A, PPP2R5E, AKT2, AKT3, CREB3L2, AKT1, SCN5A, PRKACA, BVES, PRKACB, TPM3, CACNA2D1, ATP1B4, PPP2R5A, CACNA2D2, PRKCA, PPP2R5C, ATP1B2, ATP1B1, CACNB2, CREB3, CACNB4, CREB1, SCN4B, RAPGEF4, CREB5, POPDC2, KCNE1, CAMK2A, GNAI3, CREM, CACNA1D, ATP1A2, ADCY2, CACNA1C, PPP2CA, CACNG7, CACNG8, PLN, MAPK1, CACNG2, CACNG3, CACN…	0.00723379	0.0360398
hsa00534:Glycosaminoglycan biosynthesis - heparan sulfate / heparin	15	HS3ST3A1, XYLT1, B3GALT6, HS3ST5, HS6ST1, HS3ST1, HS6ST2, HS6ST3, HS2ST1, EXT1, NDST1, EXTL1, NDST3, B4GALT7, EXTL3	0.00819645	0.0401195
hsa05032:Morphine addiction	42	GABRB3, GABRB2, GABRB1, PDE1B, PDE3B, CACNA1B, GNAI3, ARRB1, ADCY2, GABRR2, PDE11A, GNG2, GRK5, GNG4, GNG7, GRK6, PDE4A, DRD1, GABRE, PDE8B, PRKACA, PDE8A, PRKACB, GABRQ, GABRA2, KCNJ5, KCNJ6, PRKCB, KCNJ9, GABRA5, PDE4D, GABRA4, PDE4C, PRKCA, GNG12, GABRG1, GNAO1, PDE10A, GNB2, PDE3A, PDE7B, PDE7A	0.00838071	0.0403141
hsa05165:Human papillomavirus infection	129	RB1, MAML2, MAML1, TNC, PPP2R2A, FZD10, RBPJ, CCND3, CCND1, PPP2R1A, AKT2, AKT3, CREB3L2, AKT1, TNR, ATP6V1E1, PRKACA, PRKACB, MAGI1, IFNAR2, HES7, ATP6V0E1, MAP2K2, WNT5A, TSC1, HLA-A, HLA-E, CCNE2, COL4A4, COL4A6, TBPL1, ATP6V0D2, TP53, IFNAR1, NOTCH2, NOTCH1, TCF7, PXN, PSEN1, PIK3R1, FOXO1, WNT6, TERT, EIF4EBP1, DVL3, WNT2, ATP6V1C1, ATP6V1C2, FZD1, FZD3, CREBBP, FZD2, FZD5, FZD4, WNT3A, FZD7…	0.00997137	0.0471527
hsa04072:Phospholipase D signaling pathway	63	DGKE, DGKD, DGKB, PIK3CD, PIK3CB, PIK3CG, GRM1, GRM5, GRM4, GRM6, AKT2, AKT3, AKT1, PDGFRA, MAP2K2, PLA2G4E, F2R, GAB1, PLA2G4A, PRKCA, TSC1, AVPR1A, GAB2, F2, DNM3, MRAS, PIK3CA, KIT, MS4A2, SOS1, DGKI, RAPGEF4, DGKH, SHC4, PTGFR, RALA, SHC3, PDGFB, LPAR1, PDGFA, LPAR2, LPAR3, ADCY2, PIK3R1, AGPAT1, PLD1, EGFR, AGPAT3, AGPAT4, GNA13, CYTH3, CYTH4, PDGFC, PLCG2, MAPK1, PLCG1, PIP5K1C, INSR, PTPN1…	0.010341	0.0480855
hsa04728:Dopaminergic synapse	57	ATF2, GSK3B, PPP2R2A, ARRB1, CALML4, SLC6A3, PPP1CC, PPP2R1A, PPP2R5E, AKT2, KIF5B, AKT3, KIF5A, CREB3L2, AKT1, PRKACA, PRKACB, SLC18A2, SCN1A, PRKCB, PPP2R5A, PRKCA, PPP2R5C, CREB3, CREB1, CLOCK, CREB5, GRIA1, CAMK2A, CACNA1B, GNAI3, ITPR1, CACNA1D, CACNA1C, PPP2CA, GRIN2A, GNG2, GNG4, GNG7, DRD1, KCNJ5, KCNJ6, KCNJ9, PPP2R3A, MAPK14, GNG12, GRIN2B, MAPK13, GNAO1, GNAL, PPP2R2C, PPP2R2B, GNAQ, G…	0.0106984	0.0489318
hsa05031:Amphetamine addiction	33	GRIA1, ATF2, HDAC2, CAMK2A, CACNA1D, CACNA1C, CALML4, SLC6A3, PPP1CC, GRIN2A, PPP3R2, CREB3L2, DRD1, PRKACA, PRKACB, SLC18A2, PRKCB, PRKCA, PDYN, GRIN2B, SIRT1, GRIN1, GRIN2D, CREB3, ARC, GRIN3A, CREB1, CAMK4, FOSB, CALM3, CALM1, STX1A, CREB5	0.0113719	0.0511733
hsa01522:Endocrine resistance	44	SHC4, RB1, NOTCH2, CDKN1A, SHC3, NOTCH1, PIK3CD, ADCY2, PIK3CB, PIK3R1, ABCB11, EGFR, IGF1R, CCND1, AKT2, ERBB2, AKT3, E2F2, AKT1, MAPK1, PRKACA, PRKACB, MED1, CDKN2C, MAP2K2, NCOA3, MMP2, IGF1, MAPK14, ESR1, PTK2, MAPK13, NCOR1, PIK3CA, RPS6KB1, SP1, CARM1, BCL2, MDM2, GRB2, KRAS, SOS1, TP53, HBEGF	0.0121947	0.054005
hsa04066:HIF-1 signaling pathway	48	CDKN1A, FLT1, PFKFB3, TFRC, CUL2, CAMK2A, SLC2A1, PIK3CD, PDHB, PIK3CB, PIK3R1, HIF1A, RELA, HK2, EGFR, IGF1R, LDHA, AKT2, ERBB2, AKT3, PLCG2, PGK1, EIF4EBP1, AKT1, MAPK1, VHL, PLCG1, IL6R, EIF4E, PDK1, ANGPT4, CREBBP, EDN1, ANGPT2, MAP2K2, PDHA1, PRKCB, INSR, PRKCA, IGF1, PIK3CA, RPS6KB1, BCL2, LTBR, ALDOB, ALDOA, PFKM, TLR4	0.0131318	0.0572464
hsa04935:Growth hormone synthesis, secretion and action	52	ATF2, GSK3B, IRS1, IRS4, PIK3CD, PIK3CB, CRKL, GHR, AKT2, AKT3, CREB3L2, AKT1, JAK2, PRKACA, PRKACB, MAP2K4, MAP2K2, PRKCB, PRKCA, SSTR2, SSTR3, CREB3, CREB1, PIK3CA, SOS1, CRK, CREB5, SHC4, SHC3, GNAI3, ITPR1, CACNA1D, ADCY2, CACNA1C, PIK3R1, GNA11, PLCG2, MAPK1, PLCG1, MAP2K6, STAT5B, CREBBP, MAP3K1, IGF1, MAPK14, PTK2, MAPK13, GNAQ, KRAS, GRB2, MRAP2, BCAR1	0.0138441	0.0587778
hsa03320:PPAR signaling pathway	35	SLC27A1, UCP1, AQP7, FADS2, RXRA, SCP2, ACADL, UBC, ME1, OLR1, HMGCS2, PCK1, HMGCS1, GK, ACSL1, MMP1, PDPK1, SCD5, ACSL6, APOA1, ACSL4, ACSL3, SORBS1, CYP8B1, FABP1, FABP2, SCD, ACOX1, PLIN4, ACSBG1, PLIN1, ACOX3, PPARA, PPARD, SLC27A4	0.0139044	0.0587778
hsa05230:Central carbon metabolism in cancer	33	PTEN, SLC2A1, PIK3CD, SLC2A2, PDHB, PIK3CB, SLC1A5, PIK3R1, HIF1A, HK2, EGFR, LDHA, AKT2, ERBB2, AKT3, AKT1, MAPK1, SLC16A3, PDK1, PDGFRA, G6PD, MAP2K2, PDHA1, PGAM1, SIRT3, PIK3CA, KIT, KRAS, MET, FGFR3, PFKM, TP53, FGFR1	0.0145328	0.0605174
hsa05166:Human T-cell leukemia virus 1 infection	89	RB1, ATF2, NRP1, CDKN1A, CRTC3, PTEN, SLC2A1, PIK3CD, PIK3CB, TNFRSF13C, CD3D, ETS1, ELK1, ICAM1, ELK4, CCND3, ZFP36, CDC23, CCND1, AKT2, AKT3, CREB3L2, AKT1, IKBKG, PRKACA, HLA-DOB, PRKACB, JAK1, MAP2K4, MAP2K2, MSX2, ANAPC7, CHUK, HLA-A, TGFBR1, TGFBR2, HLA-E, KAT2B, CREB3, CREB1, PIK3CA, CCNE2, LCK, CANX, VDAC3, TBPL1, TLN2, TLN1, SLC25A4, TP53, ANAPC1, CREB5, ANAPC16, SRF, XIAP, ADCY2, PIK3R1…	0.0147741	0.0606172
hsa00562:Inositol phosphate metabolism	34	PI4K2B, MTMR1, MTMR2, MTMR3, PTEN, MTMR8, PIK3CD, PIK3CB, MTMR4, PIK3C2A, MTMR6, PIK3CG, MTMR7, PIK3C2B, IMPA1, PLCG2, PIP4K2A, PLCE1, PIP4K2B, PLCG1, PIP4K2C, PIP5K1C, IPMK, ITPK1, OCRL, INPP4A, INPP4B, PIKFYVE, SYNJ1, PIK3CA, PIK3C3, PI4KB, PLCH2, PI4K2A	0.0159795	0.0646127
hsa03015:mRNA surveillance pathway	43	HBS1L, SMG1, DAZAP1, RBM8A, RNMT, CSTF2T, PPP2R2A, MSI1, MSI2, NXT2, SMG6, PPP2CA, PPP1CC, NXF2, FIP1L1, PABPN1, PCF11, PPP2R1A, PPP2R5E, PAPOLG, PABPC4L, SAP18, BCL2L2-PABPN1, CPSF7, RNGTT, CPSF6, NCBP1, FUS, CPSF2, PPP2R5A, PPP2R3A, PPP2R5C, WDR33, DDX19B, PPP2R2C, WDR82, PPP2R2B, PPP2R2D, NXF2B, ACIN1, ETF1, PABPC1, TARDBP	0.0169615	0.0676038
hsa05222:Small cell lung cancer	41	RB1, ITGB1, CDKN1A, MAX, LAMA4, PTEN, XIAP, PIK3CD, PIK3CB, PIK3R1, RELA, CASP9, RXRA, CCND1, AKT2, AKT3, E2F2, AKT1, ITGAV, BAK1, IKBKG, CDKN2B, CHUK, ITGA3, ITGA2, TRAF1, PTK2, GADD45G, CDK6, PIK3CA, CCNE2, TRAF3, COL4A4, TRAF6, COL4A6, BCL2, CYCS, ITGA6, TP53, BIRC3, BCL2L1	0.0180672	0.0709965
hsa04130:SNARE interactions in vesicular transport	18	STX17, STX16, GOSR2, STX7, GOSR1, STX11, STX1B, VTI1A, STX6, VAMP1, STX4, STX3, STX2, YKT6, SNAP29, STX1A, BET1, VTI1B	0.0184439	0.0714702
hsa04213:Longevity regulating pathway - multiple species	29	HDAC2, PRKAA1, CLPB, IRS1, PRKAG1, IRS4, PIK3CD, ADCY2, PIK3CB, PIK3R1, FOXO3, FOXO1, IGF1R, AKT2, AKT3, AKT1, EIF4EBP2, PRKACA, PRKACB, ATG5, INSR, HSPA6, IGF1, SOD2, SIRT1, PIK3CA, RPS6KB1, AKT1S1, KRAS	0.02013	0.0769353
hsa04024:cAMP signaling pathway	89	CHRM2, OXTR, VIPR2, HHIP, PDE3B, PIK3CD, ATP2A2, PIK3CB, CALML4, HTR4, GLI3, PPP1CC, EDNRA, AKT2, AKT3, CREB3L2, PDE4A, AKT1, PLCE1, SOX9, PRKACA, BVES, PRKACB, VAV3, EDN1, MAP2K2, EDN3, PDE4D, PDE4C, F2R, ATP1B4, ATP1B2, SSTR2, ATP1B1, VAV2, TIAM1, CREB3, CREB1, ADORA2A, PIK3CA, ACOX1, ACOX3, PPARA, MYL9, RAPGEF4, CREB5, HCN4, GRIA1, POPDC2, ADCYAP1R1, SUCNR1, ROCK1, ROCK2, NPR1, CAMK2A, GNAI3, …	0.0214149	0.0806386
hsa05412:Arrhythmogenic right ventricular cardiomyopathy	35	ITGB1, ITGB5, ITGB3, TCF7, LEF1, ATP2A2, CACNA1D, CACNA1C, SLC8A1, SLC8A2, CACNG7, CACNG8, SGCD, CDH2, DAG1, ITGB8, DMD, ITGAV, CTNNA3, CACNG2, CACNG3, CACNG4, TCF7L2, ITGA3, CACNA2D1, ITGA2, ITGA1, CACNA2D2, CACNB2, CACNB4, ITGA10, ITGA11, ITGA6, DSG2, ITGA9	0.021677	0.0806386
hsa04022:cGMP-PKG signaling pathway	68	ATF2, IRS1, PDE3B, IRS4, ATP2A2, CALML4, SLC8A1, PIK3CG, SLC8A2, MYLK, MYLK4, PPP1CC, EDNRA, EDNRB, ADORA3, AKT2, AKT3, CREB3L2, BDKRB2, AKT1, PRKG2, PRKG1, GTF2I, MEF2A, GUCY1A2, MEF2C, TRPC6, MAP2K2, ATP1B4, ATP1B2, ATP1B1, CREB3, CREB1, VDAC3, PDE5A, MYL9, SLC25A4, CREB5, ROCK1, ROCK2, NPR1, SRF, GNAI3, ITPR1, CACNA1D, ATP1A2, ADCY2, CACNA1C, GNA13, PPP3R2, PLN, GNA11, KCNMB2, KCNMB3, KCNMB4, …	0.0231409	0.0849515
hsa05221:Acute myeloid leukemia	31	CEBPA, TCF7, LEF1, PIK3CD, PIK3CB, PIK3R1, RELA, CCND1, AKT2, AKT3, PIM1, EIF4EBP1, AKT1, MAPK1, IKBKG, RUNX1T1, TCF7L2, STAT5B, MAP2K2, CHUK, ZBTB16, PML, RUNX1, PER2, PIK3CA, RPS6KB1, KIT, GRB2, KRAS, SOS1, PPARD	0.0242549	0.0878846
hsa05161:Hepatitis B	66	RB1, ATF2, CDKN1A, DDX3X, YWHAB, PIK3CD, PIK3CB, ELK1, CASP9, CASP10, AKT2, AKT3, CREB3L2, AKT1, IKBKG, JAK2, JAK1, MAP2K4, MAP2K2, CHUK, PRKCB, PRKCA, IRAK4, YWHAZ, TGFBR1, TIRAP, TGFBR2, CREB3, CREB1, PIK3CA, CCNE2, TRAF3, TRAF6, VDAC3, SOS1, TLR4, TP53, CREB5, IFNAR1, PIK3R1, RELA, E2F2, MAPK1, STAT6, MAP2K7, BID, MAP2K6, STAT5B, TGFB2, EGR2, CREBBP, SMAD4, EGR3, MAP3K1, SMAD3, NFATC3, NFATC2,…	0.0249431	0.0884568
hsa05030:Cocaine addiction	24	GPSM1, ATF2, BDNF, GNAI3, PDYN, GRIN2B, SLC6A3, RELA, GRIN1, GRIN2D, CREB3, GRIN2A, CREB1, GRIN3A, CDK5, DLG4, CREB3L2, FOSB, DRD1, PRKACA, PRKACB, SLC18A2, CREB5, CDK5R1	0.0250469	0.0884568
hsa04725:Cholinergic synapse	48	CHRM2, CHRM3, CHRNA4, CHRNA7, CAMK2A, CACNA1B, GNAI3, ITPR1, PIK3CD, CACNA1D, ADCY2, CACNA1C, PIK3CB, PIK3R1, PIK3CG, GNG2, GNG4, GNA11, AKT2, GNG7, AKT3, CREB3L2, AKT1, MAPK1, JAK2, PRKACA, PRKACB, KCNJ2, CHRNB2, KCNJ6, PRKCB, KCNJ12, KCNJ14, PRKCA, GNG12, GNAO1, SLC5A7, CREB3, CREB1, PIK3CA, GNAQ, GNB2, CAMK4, KCNQ3, BCL2, KRAS, KCNQ5, CREB5	0.0267484	0.093285
hsa04931:Insulin resistance	46	GSK3B, SLC27A1, PRKAA1, IRS1, PRKAG1, PTEN, SLC2A1, PIK3CD, SLC2A2, PIK3CB, PIK3R1, SLC2A4, ACACB, FOXO1, RELA, PTPRF, RPS6KA3, PPP1CC, RPS6KA6, AKT2, AKT3, CREB3L2, MLX, AKT1, PCK1, PPARGC1A, PPARGC1B, MLXIP, SREBF1, PTPN1, PRKCB, PDPK1, INSR, PTPN11, MLXIPL, CREB3, G6PC2, G6PC3, CREB1, TBC1D4, PIK3CA, RPS6KB1, PPP1R3E, PPARA, CREB5, SLC27A4	0.0287798	0.0991305
hsa01040:Biosynthesis of unsaturated fatty acids	15	ELOVL1, ELOVL4, ELOVL2, SCD5, ELOVL6, HSD17B12, ELOVL7, BAAT, FADS2, SCP2, SCD, ACOX1, ACOT2, ACOX3, FADS1	0.029361	0.0998989
hsa04960:Aldosterone-regulated sodium reabsorption	19	PRKCB, PDPK1, IRS1, INSR, PIK3CD, ATP1B4, NEDD4L, PRKCA, ATP1A2, ATP1B2, PIK3CB, PIK3R1, IGF1, ATP1B1, NR3C2, PIK3CA, MAPK1, KRAS, KCNJ1	0.030353	0.10203
hsa04625:C-type lectin receptor signaling pathway	44	CLEC4M, ITPR1, PIK3CD, CBLB, LSP1, CALML4, PIK3CB, PIK3R1, MALT1, RELA, PYCARD, PAK1, PPP3R2, AKT2, AKT3, CASP1, PLCG2, AKT1, MAPK1, IKBKG, CLEC1B, IL10, EGR2, ARHGEF12, CCL22, EGR3, KSR1, CHUK, NFATC3, NFATC2, PTPN11, MAPK14, MAPK13, CYLD, MRAS, CLEC4D, PIK3CA, CD209, MAPKAPK2, MDM2, KRAS, CALM3, CLEC4E, CALM1	0.0365681	0.120897
hsa04670:Leukocyte transendothelial migration	48	ITGB1, ITK, ROCK1, NCF1, ROCK2, PXN, GNAI3, PIK3CD, CD99L2, THY1, PIK3CB, PIK3R1, ARHGAP5, F11R, CLDN2, MYL12A, ARHGAP35, ICAM1, CLDN22, CDC42, RAP1A, PLCG2, CTNNA3, PLCG1, JAM2, JAM3, VAV3, VASP, VCAM1, PRKCB, ACTN1, MMP2, PRKCA, PTPN11, ACTN4, MAPK14, PTK2, MAPK13, VAV2, CLDN4, OCLN, PIK3CA, CLDN14, MYL9, BCAR1, SIPA1, VCL, RAPGEF4	0.0368324	0.120897
hsa04921:Oxytocin signaling pathway	62	CDKN1A, OXTR, PRKAG1, CALML4, ELK1, PIK3CG, MYLK, MYLK4, PPP1CC, EEF2K, CCND1, CD38, PRKACA, PRKACB, GUCY1A2, MEF2C, CAMK1D, MAP2K2, PRKCB, PLA2G4E, CACNA2D1, CACNA2D2, PLA2G4A, PRKCA, CACNB2, CACNB4, PPP1R12B, MYL9, PRKAA1, ROCK1, ROCK2, NPR1, CAMK2A, GNAI3, ITPR1, CACNA1D, ADCY2, CACNA1C, EGFR, CAMKK2, CACNG7, CACNG8, PPP3R2, MAPK1, CACNG2, CACNG3, KCNJ2, CACNG4, KCNJ5, KCNJ6, KCNJ9, KCNJ12, KC…	0.0380122	0.123319
hsa05017:Spinocerebellar ataxia	58	GTF2B, KCNC3, PIK3CD, ATP2A2, RORA, VLDLR, PIK3CB, RBPJ, GRM1, OPA1, AKT2, RB1CC1, AKT3, AKT1, KCND3, PRKCB, PRKCA, WIPI2, PDYN, ATG13, ATXN2L, ERN1, PSMA4, PIK3CA, VDAC3, TBPL1, ULK2, PIK3C3, ULK1, SLC25A4, GRIA1, ITPR1, OMA1, PIK3R1, ATXN3, ATXN2, GRIN2A, RELN, ATXN1, PSMB5, PSMB2, ATXN1L, SPTBN2, NFYA, ADRM1, PUM1, GRIN2B, PUM2, GRIN1, GRIN2D, DAB1, FGF14, GRIN3A, SP1, PSMC4, GNAQ, CYCS, ATG2B	0.0387519	0.124273
hsa04380:Osteoclast differentiation	55	NCF1, ITGB3, FHL2, PIK3CD, ATP2A2, PIK3CB, AKT2, AKT3, AKT1, SIRPA, IKBKG, JAK1, IFNAR2, CHUK, MITF, GAB2, TGFBR1, TGFBR2, CREB1, PIK3CA, LCK, TRAF6, LCP2, SQSTM1, IFNAR1, ITPR1, LILRA1, PIK3R1, TNFRSF11A, LILRA2, RELA, CALCR, PPP3R2, PLCG2, MAPK1, MAP2K7, MAP2K6, TGFB2, NFATC2, LILRB1, LILRB2, TMEM64, MAPK14, LILRB4, FOSL2, MAPK13, FOSL1, CYLD, TEC, CAMK4, FOSB, GRB2, TAB2, TAB1, FCGR2B	0.0405931	0.128698
hsa04611:Platelet activation	51	ITGB1, ITGB3, PIK3CD, PIK3CB, PIK3CG, ARHGAP35, MYLK, MYLK4, PPP1CC, AKT2, AKT3, AKT1, PRKG2, PRKACA, PRKACB, PRKG1, FGB, GUCY1A2, ARHGEF12, PLA2G4E, ITGA2, FGG, F2R, PLA2G4A, GP1BA, F2, STIM1, PIK3CA, LCP2, TLN2, TLN1, ROCK1, ROCK2, GNAI3, ITPR1, ADCY2, PIK3R1, RASGRP1, MYL12A, GNA13, RAP1A, P2RY1, PLCG2, MAPK1, LYN, VASP, MAPK14, MAPK13, COL1A1, GNAQ, F2RL3	0.0410881	0.128804
hsa05219:Bladder cancer	20	RB1, CDKN1A, MAP2K2, DAPK1, MMP1, DAPK2, MMP2, THBS1, EGFR, RPS6KA5, CCND1, CDH1, ERBB2, MDM2, E2F2, MAPK1, KRAS, FGFR3, TP53, HBEGF	0.0455281	0.140616
hsa05235:PD-L1 expression and PD-1 checkpoint pathway in cancer	38	CD274, PTEN, PIK3CD, PIK3CB, PIK3R1, RASGRP1, CD3D, HIF1A, RELA, EGFR, PPP3R2, AKT2, AKT3, AKT1, MAPK1, IKBKG, PLCG1, JAK2, JAK1, MAP2K6, MAP3K3, MAP2K2, CSNK2A1, CHUK, NFATC3, NFATC2, PTPN11, MAPK14, TIRAP, MAPK13, CD4, PIK3CA, RPS6KB1, LCK, TRAF6, CD28, KRAS, TLR4	0.0458639	0.140616
